# Supplementary material for: Mutational mechanisms shaping the coding and noncoding genome of germinal center derived B-cell lymphomas
Source: Leukemia. 2021 May 5;35(7):2002–16. doi: 10.1038/s41375-021-01251-z (PMC8257491; doi:10.1038/s41375-021-01251-z)
Supplement: Supplementary file 6 — Supplemental Table 8 [file 41375_2021_1251_MOESM6_ESM.xlsx]

## Sheet: summary
Suppl. Table 8: Chromatin conformation information from different sources for pairwise interactions of kataegis regions.
chromosome	start	end	region	genes	chromosome.extended	start.extended	end.extended	extended.bait.restriction.fragment	extended.in.same.restriction.fragment.as	extended.CLL.interactions	extended.naive.B.interactions	extended.total.B.peripheral.blood.interactions
chr1	6611351	6615180	kataegis_1	NOL9,TAS1R1	chr1	6591351	6635180	yes	NA	kataegis_2	kataegis_2	kataegis_2
chr1	6659742	6662718	kataegis_2	KLHL21	chr1	6639742	6682718	yes	NA	kataegis_1,kataegis_2	kataegis_1,kataegis_2	kataegis_1,kataegis_2
chr1	116978586	116979683	kataegis_3	RP4-655J12.4	chr1	116958586	116999683	yes	NA	kataegis_3	kataegis_3	kataegis_3
chr1	167597146	167601980	kataegis_4	RP3-455J7.4,RCSD1	chr1	167577146	167621980	yes	NA	NA	NA	kataegis_4
chr1	203271953	203277497	kataegis_5	BTG2	chr1	203251953	203297497	yes	NA	kataegis_5	NA	NA
chr1	226923000	226926383	kataegis_6	ITPKB	chr1	226903000	226946383	yes	NA	NA	NA	kataegis_6
chr2	89126071	89130618	kataegis_7	AC096579*_01	chr2	89106071	89150618	no	kataegis_8_9_10_11	NA	kataegis_151,kataegis_154,kataegis_155,kataegis_156,kataegis_157,kataegis_158	kataegis_151,kataegis_152,kataegis_153,kataegis_154,kataegis_155,kataegis_156,kataegis_157,kataegis_158
chr2	89135341	89138511	kataegis_8	AC096579*_02	chr2	89115341	89158511	no	kataegis_7_9_10_11	NA	kataegis_151,kataegis_154,kataegis_155,kataegis_156,kataegis_157,kataegis_158	kataegis_151,kataegis_152,kataegis_153,kataegis_154,kataegis_155,kataegis_156,kataegis_157,kataegis_158
chr2	89138762	89143148	kataegis_9	AC096579*_03	chr2	89118762	89163148	no	kataegis_7_8_10_11	NA	kataegis_151,kataegis_154,kataegis_155,kataegis_156,kataegis_157,kataegis_158	kataegis_151,kataegis_152,kataegis_153,kataegis_154,kataegis_155,kataegis_156,kataegis_157,kataegis_158
chr2	89143636	89146093	kataegis_10	AC096579*_04	chr2	89123636	89166093	no	kataegis_7_8_9_11	NA	kataegis_151,kataegis_154,kataegis_155,kataegis_156,kataegis_157,kataegis_158	kataegis_151,kataegis_152,kataegis_153,kataegis_154,kataegis_155,kataegis_156,kataegis_157,kataegis_158
chr2	89154010	89166793	kataegis_11	IGKJ	chr2	89134010	89186793	no	kataegis_7_8_9_10_12	NA	kataegis_151,kataegis_152,kataegis_153,kataegis_154,kataegis_155,kataegis_156,kataegis_157,kataegis_158	kataegis_151,kataegis_154,kataegis_155,kataegis_156,kataegis_157,kataegis_158
chr2	89183163	89185967	kataegis_12	IGKV_01	chr2	89163163	89205967	no	kataegis_11_13	NA	kataegis_151,kataegis_152,kataegis_153,kataegis_154,kataegis_155,kataegis_156	NA
chr2	89194711	89197479	kataegis_13	IGKV_02	chr2	89174711	89217479	no	kataegis_12	NA	kataegis_151	kataegis_151
chr2	89245835	89248252	kataegis_14	IGKV_03	chr2	89225835	89268252	no	NA	NA	NA	NA
chr2	89441027	89443274	kataegis_15	IGKV_04	chr2	89421027	89463274	no	NA	NA	NA	NA
chr2	89532315	89534248	kataegis_16	IGKV_05	chr2	89512315	89554248	no	NA	NA	NA	NA
chr2	96808016	96811054	kataegis_17	DUSP2	chr2	96788016	96831054	yes	NA	kataegis_17	kataegis_17	kataegis_17
chr2	100756165	100758632	kataegis_18	AFF3	chr2	100736165	100778632	yes	NA	NA	NA	NA
chr2	111876445	111881634	kataegis_19	BCL2L11	chr2	111856445	111901634	yes	NA	NA	NA	NA
chr2	136872463	136877567	kataegis_20	CXCR4	chr2	136852463	136897567	yes	NA	kataegis_20	kataegis_20	kataegis_20
chr3	16551027	16556008	kataegis_21	RFTN1	chr3	16531027	16576008	yes	NA	NA	NA	NA
chr3	32020836	32024016	kataegis_22	OSBPL10	chr3	32000836	32044016	yes	NA	NA	NA	NA
chr3	60680535	60684967	kataegis_23	FH	chr3	60660535	60704967	no	NA	NA	NA	NA
chr3	183269848	183273302	kataegis_24	KLHL6	chr3	183249848	183293302	yes	NA	kataegis_24	kataegis_24	kataegis_24
chr3	186712332	186717585	kataegis_25	ST6GAL1_01	chr3	186692332	186737585	no	kataegis_26	NA	NA	NA
chr3	186738648	186740444	kataegis_26	ST6GAL1_02	chr3	186718648	186760444	no	kataegis_25_27	NA	NA	NA
chr3	186781410	186784368	kataegis_27	ST6GAL1_03	chr3	186761410	186804368	no	kataegis_26	NA	NA	NA
chr3	187457580	187465324	kataegis_28	BCL6	chr3	187437580	187485324	yes	NA	kataegis_32,kataegis_33	kataegis_32,kataegis_33	kataegis_32,kataegis_33
chr3	187658882	187662069	kataegis_29	RP11-44H4.1	chr3	187638882	187682069	no	kataegis_30	kataegis_32	NA	NA
chr3	187694570	187697832	kataegis_30	RP11-132N15.3	chr3	187674570	187717832	no	kataegis_29	kataegis_32	NA	kataegis_32
chr3	187954445	187961448	kataegis_31	LPP_01	chr3	187934445	187981448	no	NA	NA	NA	NA
chr3	188297452	188299782	kataegis_32	LPP_02	chr3	188277452	188319782	yes	NA	kataegis_28,kataegis_29,kataegis_30	kataegis_28	kataegis_28,kataegis_30
chr3	188470137	188472265	kataegis_33	LPP_03	chr3	188450137	188492265	no	NA	kataegis_28	kataegis_28	kataegis_28
chr4	25860945	25865785	kataegis_34	SEL1L3	chr4	25840945	25885785	yes	NA	NA	NA	NA
chr4	40192390	40202432	kataegis_35	RHOH	chr4	40172390	40222432	yes	NA	NA	NA	NA
chr5	131821696	131826324	kataegis_36	IRF1	chr5	131801696	131846324	yes	NA	NA	NA	kataegis_36
chr5	149789399	149792261	kataegis_37	CD74	chr5	149769399	149812261	yes	NA	kataegis_37	kataegis_37	kataegis_37
chr6	391074	393318	kataegis_38	IRF4	chr6	371074	413318	yes	NA	NA	NA	NA
chr6	14116383	14119820	kataegis_39	CD83	chr6	14096383	14139820	yes	NA	NA	NA	NA
chr6	26122484	26125541	kataegis_40	HIST1H2AC	chr6	26102484	26145541	yes	NA	NA	NA	NA
chr6	31547567	31550099	kataegis_41	LTB	chr6	31527567	31570099	yes	NA	kataegis_41	kataegis_41	kataegis_41
chr6	32631513	32634162	kataegis_42	HLA-DQB1	chr6	32611513	32654162	yes	NA	NA	NA	kataegis_42
chr6	37137212	37140764	kataegis_43	PIM1	chr6	37117212	37160764	yes	NA	NA	NA	NA
chr6	91001952	91007623	kataegis_44	BACH2	chr6	90981952	91027623	yes	NA	kataegis_44	kataegis_44,kataegis_46	kataegis_44
chr6	134490623	134497956	kataegis_45	SGK1	chr6	134470623	134517956	no	NA	NA	NA	NA
chr6	159237194	159240170	kataegis_46	EZR	chr6	159217194	159260170	no	NA	NA	kataegis_44	NA
chr7	5566997	5570703	kataegis_47	ACTB	chr7	5546997	5590703	yes	NA	NA	NA	NA
chr7	110615208	110626404	kataegis_48	IMMP2L_01	chr7	110595208	110646404	no	NA	NA	NA	NA
chr7	110633273	110639942	kataegis_49	IMMP2L_02	chr7	110613273	110659942	no	NA	NA	NA	NA
chr7	110645126	110649714	kataegis_50	IMMP2L_03	chr7	110625126	110669714	no	NA	NA	NA	NA
chr7	110676104	110683249	kataegis_51	IMMP2L_04	chr7	110656104	110703249	no	kataegis_52_53_54	NA	NA	NA
chr7	110688510	110692814	kataegis_52	IMMP2L_05	chr7	110668510	110712814	no	kataegis_51_53_54	NA	NA	NA
chr7	110704279	110708877	kataegis_53	IMMP2L_06	chr7	110684279	110728877	no	kataegis_51_52_54_55	NA	NA	NA
chr7	110721146	110734920	kataegis_54	LRRN3_01	chr7	110701146	110754920	yes	kataegis_51_52_53_55_56_57	NA	NA	NA
chr7	110738844	110744641	kataegis_55	LRRN3_02	chr7	110718844	110764641	yes	kataegis_53_54_56_57	NA	NA	NA
chr7	110752329	110759784	kataegis_56	LRRN3_03	chr7	110732329	110779784	yes	kataegis_54_55_57	NA	NA	NA
chr7	110766160	110773742	kataegis_57	IMMP2L_07	chr7	110746160	110793742	yes	kataegis_54_55_56	NA	NA	NA
chr8	128746227	128752960	kataegis_58	MYC	chr8	128726227	128772960	yes	NA	NA	NA	NA
chr9	37023169	37027674	kataegis_59	PAX5	chr9	37003169	37047674	yes	NA	kataegis_59,kataegis_60,kataegis_61,kataegis_62,kataegis_63,kataegis_64	kataegis_60,kataegis_61,kataegis_62,kataegis_63,kataegis_64	kataegis_59,kataegis_60,kataegis_61,kataegis_62,kataegis_63,kataegis_64
chr9	37334686	37338374	kataegis_60	ZCCHC7_01	chr9	37314686	37358374	no	kataegis_61	kataegis_59	kataegis_59	kataegis_59
chr9	37368398	37372374	kataegis_61	ZCCHC7_02	chr9	37348398	37392374	no	kataegis_60_62_63	kataegis_59	kataegis_59	kataegis_59
chr9	37381735	37385976	kataegis_62	RP11-397D12.4_01	chr9	37361735	37405976	no	kataegis_61_63_64	kataegis_59	kataegis_59	kataegis_59
chr9	37405656	37408918	kataegis_63	RP11-397D12.4_02	chr9	37385656	37428918	yes	kataegis_61_62_64	kataegis_59	kataegis_59	kataegis_59
chr9	37422268	37427228	kataegis_64	GRHPR	chr9	37402268	37447228	yes	kataegis_62_63	kataegis_59	kataegis_59	kataegis_59
chr9	130740668	130743768	kataegis_65	FAM102A	chr9	130720668	130763768	yes	NA	NA	NA	NA
chr11	60222556	60225368	kataegis_66	MS4A1	chr11	60202556	60245368	yes	NA	NA	NA	NA
chr11	65189408	65193369	kataegis_67	NEAT1	chr11	65169408	65213369	yes	NA	kataegis_68	kataegis_68	kataegis_68
chr11	65265611	65268034	kataegis_68	MALAT1	chr11	65245611	65288034	yes	NA	kataegis_67	kataegis_67	kataegis_67,kataegis_68
chr11	102187261	102189604	kataegis_69	BIRC3	chr11	102167261	102209604	yes	NA	NA	kataegis_69	kataegis_69
chr11	111247198	111250345	kataegis_70	POU2AF1	chr11	111227198	111270345	yes	NA	NA	NA	NA
chr11	128389009	128392021	kataegis_71	ETS1	chr11	128369009	128412021	yes	NA	kataegis_71	kataegis_71	kataegis_71
chr12	8761359	8765281	kataegis_72	AICDA	chr12	8741359	8785281	yes	NA	NA	NA	NA
chr12	25204473	25211633	kataegis_73	LRMP	chr12	25184473	25231633	no	NA	NA	NA	NA
chr12	92536109	92540214	kataegis_74	BTG1	chr12	92516109	92560214	yes	NA	NA	NA	NA
chr12	113492341	113498094	kataegis_75	DTX1	chr12	113472341	113518094	yes	NA	NA	NA	NA
chr12	122456379	122463223	kataegis_76	BCL7A	chr12	122436379	122483223	yes	NA	NA	NA	NA
chr13	46956825	46963476	kataegis_77	KIAA0226L	chr13	46936825	46983476	yes	NA	NA	NA	kataegis_77
chr13	75982061	75984600	kataegis_78	TBC1D4	chr13	75962061	76004600	no	NA	NA	NA	NA
chr14	69256043	69260017	kataegis_79	ZFP36L1	chr14	69236043	69280017	yes	NA	NA	NA	NA
chr14	94939999	94942339	kataegis_80	SERPINA9	chr14	94919999	94962339	yes	NA	NA	NA	NA
chr14	96177901	96180327	kataegis_81	TCL1A	chr14	96157901	96200327	yes	NA	NA	NA	NA
chr14	106052969	106056552	kataegis_82	IGHA_01	chr14	106032969	106076552	no	NA	NA	NA	NA
chr14	106056553	106059702	kataegis_83	AL928742.2	chr14	106036553	106079702	no	NA	NA	NA	NA
chr14	106063588	106073214	kataegis_84	IGHE	chr14	106043588	106093214	no	NA	NA	NA	NA
chr14	106092781	106096386	kataegis_85	IGHG_01	chr14	106072781	106116386	no	NA	NA	NA	NA
chr14	106108546	106111197	kataegis_86	IGHG_02	chr14	106088546	106131197	no	NA	NA	NA	NA
chr14	106111349	106115171	kataegis_87	RP11-731F5.2	chr14	106091349	106135171	no	NA	NA	NA	NA
chr14	106173164	106178806	kataegis_88	IGHA_02	chr14	106153164	106198806	no	NA	NA	NA	NA
chr14	106207351	106209134	kataegis_89	IGHG_03	chr14	106187351	106229134	no	NA	NA	NA	NA
chr14	106209641	106214823	kataegis_90	IGHG_04	chr14	106189641	106234823	no	NA	NA	NA	NA
chr14	106237328	106243457	kataegis_91	IGHG_05	chr14	106217328	106263457	no	NA	NA	NA	NA
chr14	106319151	106332123	kataegis_92	IGHD_01	chr14	106299151	106352123	no	NA	NA	NA	NA
chr14	106353966	106359476	kataegis_93	IGHD_02	chr14	106333966	106379476	no	NA	NA	NA	NA
chr14	106381937	106385992	kataegis_94	IGHD_03	chr14	106361937	106405992	no	NA	NA	NA	NA
chr14	106404522	106406719	kataegis_95	IGHV_01	chr14	106384522	106426719	no	NA	NA	NA	NA
chr14	106451954	106454489	kataegis_96	IGHV_02	chr14	106431954	106474489	no	NA	NA	NA	NA
chr14	106517575	106521059	kataegis_97	IGHV_03	chr14	106497575	106541059	no	NA	NA	NA	NA
chr14	106572346	106575849	kataegis_98	IGHV_04	chr14	106552346	106595849	no	kataegis_99	NA	NA	NA
chr14	106576335	106580317	kataegis_99	IGHV_05	chr14	106556335	106600317	no	kataegis_98	NA	NA	NA
chr14	106609486	106611354	kataegis_100	IGHV_06	chr14	106589486	106631354	no	NA	NA	NA	NA
chr14	106690932	106692945	kataegis_101	IGHV_07	chr14	106670932	106712945	no	NA	NA	NA	NA
chr14	106724256	106726484	kataegis_102	IGHV_08	chr14	106704256	106746484	no	kataegis_103	NA	NA	NA
chr14	106731544	106734106	kataegis_103	IGHV_09	chr14	106711544	106754106	no	kataegis_102	NA	NA	NA
chr14	106789938	106791220	kataegis_104	IGHV_10	chr14	106769938	106811220	no	NA	NA	NA	NA
chr14	106803847	106806567	kataegis_105	IGHV_11	chr14	106783847	106826567	no	NA	NA	NA	NA
chr14	106814778	106816851	kataegis_106	IGHV_12	chr14	106794778	106836851	no	NA	NA	NA	NA
chr14	106828608	106831081	kataegis_107	IGHV_13	chr14	106808608	106851081	no	NA	NA	NA	NA
chr14	106876633	106878796	kataegis_108	IGHV_14	chr14	106856633	106898796	no	NA	NA	NA	NA
chr14	106966082	106968235	kataegis_109	IGHV_15	chr14	106946082	106988235	no	NA	NA	NA	NA
chr14	106992921	106995499	kataegis_110	IGHV_16	chr14	106972921	107015499	no	NA	NA	NA	NA
chr14	107047880	107049802	kataegis_111	IGHV_17	chr14	107027880	107069802	no	NA	NA	NA	NA
chr14	107082391	107084770	kataegis_112	IGHV_18	chr14	107062391	107104770	no	kataegis_113	NA	NA	NA
chr14	107111924	107115334	kataegis_113	IGHV_19	chr14	107091924	107135334	no	kataegis_112	NA	NA	NA
chr14	107168072	107171384	kataegis_114	IGHV_20	chr14	107148072	107191384	no	kataegis_115	NA	NA	NA
chr14	107176533	107180608	kataegis_115	IGHV_21	chr14	107156533	107200608	no	kataegis_114	NA	NA	NA
chr14	107217240	107221363	kataegis_116	IGHV_22	chr14	107197240	107241363	no	kataegis_117	NA	NA	NA
chr14	107257032	107259760	kataegis_117	IGHV_23	chr14	107237032	107279760	no	kataegis_116	NA	NA	NA
chr16	10970151	10974558	kataegis_118	CIITA	chr16	10950151	10994558	yes	NA	NA	NA	NA
chr16	11346153	11350623	kataegis_119	SOCS1	chr16	11326153	11370623	yes	NA	NA	NA	NA
chr16	27324498	27328438	kataegis_120	IL4R	chr16	27304498	27348438	yes	NA	NA	NA	kataegis_120
chr16	85930311	85935170	kataegis_121	IRF8	chr16	85910311	85955170	yes	NA	NA	NA	NA
chr17	56407091	56410431	kataegis_122	BZRAP1-AS1,MIR142	chr17	56387091	56430431	yes	NA	NA	NA	NA
chr17	57914538	57918053	kataegis_123	VMP1	chr17	57894538	57938053	yes	NA	NA	NA	NA
chr17	62005373	62009572	kataegis_124	CD79B	chr17	61985373	62029572	yes	NA	kataegis_124	kataegis_124	kataegis_124
chr18	60793025	60795751	kataegis_125	BCL2_01	chr18	60773025	60815751	no	kataegis_126_127	kataegis_128,kataegis_129	kataegis_129	kataegis_128,kataegis_129
chr18	60803569	60810100	kataegis_126	BCL2_02	chr18	60783569	60830100	no	kataegis_125_127	kataegis_128,kataegis_129	kataegis_129	kataegis_128,kataegis_129
chr18	60824501	60828642	kataegis_127	BCL2_03	chr18	60804501	60848642	no	kataegis_125_126	kataegis_128,kataegis_129	kataegis_129	kataegis_128,kataegis_129
chr18	60872245	60876204	kataegis_128	BCL2_04	chr18	60852245	60896204	yes	NA	kataegis_125,kataegis_126,kataegis_127,kataegis_128,kataegis_129	kataegis_129	kataegis_125,kataegis_126,kataegis_127,kataegis_129
chr18	60982236	60989120	kataegis_129	BCL2_05	chr18	60962236	61009120	yes	NA	kataegis_125,kataegis_126,kataegis_127,kataegis_128	kataegis_125,kataegis_126,kataegis_127,kataegis_128	kataegis_125,kataegis_126,kataegis_127,kataegis_128
chr19	10302402	10305360	kataegis_130	DNMT1	chr19	10282402	10325360	yes	kataegis_131	NA	kataegis_131	kataegis_131
chr19	10338620	10341880	kataegis_131	S1PR2	chr19	10318620	10361880	yes	kataegis_130	NA	kataegis_130,kataegis_131	kataegis_130,kataegis_131
chr19	16434822	16437728	kataegis_132	KLF2	chr19	16414822	16457728	yes	NA	NA	NA	NA
chr19	53418255	53419324	kataegis_133	ZNF888	chr19	53398255	53439324	no	NA	NA	NA	NA
chr21	26933795	26938108	kataegis_134	MIR155HG	chr21	26913795	26958108	yes	NA	NA	NA	NA
chr22	22378278	22381744	kataegis_135	PRAMENP	chr22	22358278	22401744	no	kataegis_136	NA	NA	NA
chr22	22383845	22386053	kataegis_136	IGLV_01	chr22	22363845	22406053	no	kataegis_135	NA	NA	NA
chr22	22515597	22517365	kataegis_137	IGLV_02	chr22	22495597	22537365	no	NA	NA	kataegis_154,kataegis_155,kataegis_156,kataegis_157,kataegis_158	kataegis_154,kataegis_155,kataegis_156,kataegis_157,kataegis_158
chr22	22549261	22551366	kataegis_138	IGLV_03	chr22	22529261	22571366	no	NA	NA	NA	NA
chr22	22706255	22708546	kataegis_139	IGLV_04	chr22	22686255	22728546	no	kataegis_140_141_142_143	NA	kataegis_152,kataegis_153,kataegis_154,kataegis_155,kataegis_156	kataegis_146,kataegis_147,kataegis_148,kataegis_149,kataegis_151,kataegis_154,kataegis_155,kataegis_156,kataegis_157,kataegis_158
chr22	22710692	22713307	kataegis_140	IGLV_05	chr22	22690692	22733307	no	kataegis_139_141_142_143	NA	kataegis_152,kataegis_153,kataegis_154,kataegis_155,kataegis_156	kataegis_146,kataegis_147,kataegis_148,kataegis_149,kataegis_151,kataegis_154,kataegis_155,kataegis_156,kataegis_157,kataegis_158
chr22	22722502	22725233	kataegis_141	IGLV_06	chr22	22702502	22745233	no	kataegis_139_140_142_143_144	NA	kataegis_152,kataegis_153,kataegis_154,kataegis_155,kataegis_156	kataegis_146,kataegis_147,kataegis_148,kataegis_149,kataegis_151,kataegis_154,kataegis_155,kataegis_156,kataegis_157,kataegis_158
chr22	22728776	22736088	kataegis_142	IGLV_07	chr22	22708776	22756088	no	kataegis_139_140_141_143_144_145	NA	kataegis_152,kataegis_153,kataegis_154,kataegis_155,kataegis_156	kataegis_146,kataegis_147,kataegis_148,kataegis_149,kataegis_154,kataegis_155,kataegis_156,kataegis_157,kataegis_158
chr22	22747917	22750340	kataegis_143	IGLV_08	chr22	22727917	22770340	no	kataegis_139_140_141_142_144_145	NA	kataegis_152,kataegis_153,kataegis_154,kataegis_155,kataegis_156	kataegis_146,kataegis_147,kataegis_148,kataegis_149,kataegis_154,kataegis_155,kataegis_156,kataegis_157,kataegis_158
chr22	22757761	22759623	kataegis_144	IGLV_09	chr22	22737761	22779623	no	kataegis_141_142_143_145	kataegis_154,kataegis_155,kataegis_156,kataegis_157,kataegis_158	kataegis_154,kataegis_155,kataegis_156,kataegis_157,kataegis_158	kataegis_146,kataegis_147,kataegis_148,kataegis_149,kataegis_154,kataegis_155,kataegis_156,kataegis_157,kataegis_158
chr22	22762048	22764603	kataegis_145	IGLV_10	chr22	22742048	22784603	no	kataegis_142_143_144	kataegis_154,kataegis_155,kataegis_156,kataegis_157,kataegis_158	kataegis_154,kataegis_155,kataegis_156,kataegis_157,kataegis_158	kataegis_146,kataegis_147,kataegis_148,kataegis_149,kataegis_154,kataegis_155,kataegis_156,kataegis_157,kataegis_158
chr22	23027407	23029912	kataegis_146	IGLV_11	chr22	23007407	23049912	yes	kataegis_147_148_149	NA	kataegis_161	kataegis_139,kataegis_140,kataegis_141,kataegis_142,kataegis_143,kataegis_144,kataegis_145,kataegis_159,kataegis_160,kataegis_161
chr22	23038919	23041630	kataegis_147	IGLV_12	chr22	23018919	23061630	yes	kataegis_146_148_149	NA	kataegis_161	kataegis_139,kataegis_140,kataegis_141,kataegis_142,kataegis_143,kataegis_144,kataegis_145,kataegis_159,kataegis_160,kataegis_161
chr22	23053802	23056130	kataegis_148	IGLV_13	chr22	23033802	23076130	yes	kataegis_146_147_149	NA	kataegis_161	kataegis_139,kataegis_140,kataegis_141,kataegis_142,kataegis_143,kataegis_144,kataegis_145,kataegis_159,kataegis_160,kataegis_161
chr22	23062153	23063401	kataegis_149	IGLV_14	chr22	23042153	23083401	yes	kataegis_146_147_148	NA	kataegis_161	kataegis_139,kataegis_140,kataegis_141,kataegis_142,kataegis_143,kataegis_144,kataegis_145,kataegis_159,kataegis_160,kataegis_161
chr22	23099274	23102040	kataegis_150	IGLV_15	chr22	23079274	23122040	no	NA	NA	NA	NA
chr22	23151565	23154755	kataegis_151	IGLV_16	chr22	23131565	23174755	yes	NA	kataegis_159,kataegis_160,kataegis_161	kataegis_7,kataegis_8,kataegis_9,kataegis_10,kataegis_11,kataegis_12,kataegis_13,kataegis_161	kataegis_7,kataegis_8,kataegis_9,kataegis_10,kataegis_11,kataegis_13,kataegis_139,kataegis_140,kataegis_141,kataegis_159,kataegis_160,kataegis_161
chr22	23190861	23193023	kataegis_152	IGLV_17	chr22	23170861	23213023	yes	kataegis_153_154_155_156	kataegis_159,kataegis_160,kataegis_161	kataegis_11,kataegis_12,kataegis_139,kataegis_140,kataegis_141,kataegis_142,kataegis_143,kataegis_159,kataegis_160,kataegis_161	kataegis_7,kataegis_8,kataegis_9,kataegis_10,kataegis_139,kataegis_140,kataegis_141,kataegis_142,kataegis_159,kataegis_160,kataegis_161
chr22	23196847	23199813	kataegis_153	D87024.1_01	chr22	23176847	23219813	yes	kataegis_152_154_155_156	kataegis_159,kataegis_160,kataegis_161	kataegis_11,kataegis_12,kataegis_139,kataegis_140,kataegis_141,kataegis_142,kataegis_143,kataegis_159,kataegis_160,kataegis_161	kataegis_7,kataegis_8,kataegis_9,kataegis_10,kataegis_139,kataegis_140,kataegis_141,kataegis_142,kataegis_159,kataegis_160,kataegis_161
chr22	23202190	23210198	kataegis_154	D87024.1_02	chr22	23182190	23230198	yes	kataegis_152_153_155_156_157_158	kataegis_144,kataegis_145,kataegis_159,kataegis_160,kataegis_161	kataegis_7,kataegis_8,kataegis_9,kataegis_10,kataegis_11,kataegis_12,kataegis_137,kataegis_139,kataegis_140,kataegis_141,kataegis_142,kataegis_143,kataegis_144,kataegis_145,kataegis_159,kataegis_160,kataegis_161	kataegis_7,kataegis_8,kataegis_9,kataegis_10,kataegis_11,kataegis_137,kataegis_139,kataegis_140,kataegis_141,kataegis_142,kataegis_143,kataegis_144,kataegis_145,kataegis_159,kataegis_160,kataegis_161
chr22	23212806	23214535	kataegis_155	IGLV_18	chr22	23192806	23234535	yes	kataegis_152_153_154_156_157_158	kataegis_144,kataegis_145,kataegis_159,kataegis_160,kataegis_161	kataegis_7,kataegis_8,kataegis_9,kataegis_10,kataegis_11,kataegis_12,kataegis_137,kataegis_139,kataegis_140,kataegis_141,kataegis_142,kataegis_143,kataegis_144,kataegis_145,kataegis_159,kataegis_160,kataegis_161	kataegis_7,kataegis_8,kataegis_9,kataegis_10,kataegis_11,kataegis_137,kataegis_139,kataegis_140,kataegis_141,kataegis_142,kataegis_143,kataegis_144,kataegis_145,kataegis_159,kataegis_160,kataegis_161
chr22	23221115	23238584	kataegis_156	IGLV;IGLJ;IGLC	chr22	23201115	23258584	yes	kataegis_152_153_154_155_157_158	kataegis_144,kataegis_145,kataegis_159,kataegis_160,kataegis_161	kataegis_7,kataegis_8,kataegis_9,kataegis_10,kataegis_11,kataegis_12,kataegis_137,kataegis_139,kataegis_140,kataegis_141,kataegis_142,kataegis_143,kataegis_144,kataegis_145,kataegis_159,kataegis_160,kataegis_161	kataegis_7,kataegis_8,kataegis_9,kataegis_10,kataegis_11,kataegis_137,kataegis_139,kataegis_140,kataegis_141,kataegis_142,kataegis_143,kataegis_144,kataegis_145,kataegis_159,kataegis_160,kataegis_161
chr22	23240329	23242204	kataegis_157	IGLJ;IGLC_01	chr22	23220329	23262204	yes	kataegis_154_155_156_158	kataegis_144,kataegis_145,kataegis_159,kataegis_160,kataegis_161	kataegis_7,kataegis_8,kataegis_9,kataegis_10,kataegis_11,kataegis_137,kataegis_144,kataegis_145	kataegis_7,kataegis_8,kataegis_9,kataegis_10,kataegis_11,kataegis_137,kataegis_139,kataegis_140,kataegis_141,kataegis_142,kataegis_143,kataegis_144,kataegis_145,kataegis_159,kataegis_160,kataegis_161
chr22	23245072	23247578	kataegis_158	IGLJ;IGLC_02	chr22	23225072	23267578	yes	kataegis_154_155_156_157	kataegis_144,kataegis_145,kataegis_159,kataegis_160,kataegis_161	kataegis_7,kataegis_8,kataegis_9,kataegis_10,kataegis_11,kataegis_137,kataegis_144,kataegis_145	kataegis_7,kataegis_8,kataegis_9,kataegis_10,kataegis_11,kataegis_137,kataegis_139,kataegis_140,kataegis_141,kataegis_142,kataegis_143,kataegis_144,kataegis_145,kataegis_159,kataegis_160,kataegis_161
chr22	23259392	23265348	kataegis_159	IGLJ;IGLC_03	chr22	23239392	23285348	no	kataegis_160_161	kataegis_151,kataegis_152,kataegis_153,kataegis_154,kataegis_155,kataegis_156,kataegis_157,kataegis_158	kataegis_152,kataegis_153,kataegis_154,kataegis_155,kataegis_156	kataegis_146,kataegis_147,kataegis_148,kataegis_149,kataegis_151,kataegis_152,kataegis_153,kataegis_154,kataegis_155,kataegis_156,kataegis_157,kataegis_158
chr22	23277001	23279249	kataegis_160	IGLC_01	chr22	23257001	23299249	no	kataegis_159_161	kataegis_151,kataegis_152,kataegis_153,kataegis_154,kataegis_155,kataegis_156,kataegis_157,kataegis_158	kataegis_152,kataegis_153,kataegis_154,kataegis_155,kataegis_156	kataegis_146,kataegis_147,kataegis_148,kataegis_149,kataegis_151,kataegis_152,kataegis_153,kataegis_154,kataegis_155,kataegis_156,kataegis_157,kataegis_158
chr22	23280045	23283704	kataegis_161	IGLC_02	chr22	23260045	23303704	no	kataegis_159_160	kataegis_151,kataegis_152,kataegis_153,kataegis_154,kataegis_155,kataegis_156,kataegis_157,kataegis_158	kataegis_146,kataegis_147,kataegis_148,kataegis_149,kataegis_151,kataegis_152,kataegis_153,kataegis_154,kataegis_155,kataegis_156	kataegis_146,kataegis_147,kataegis_148,kataegis_149,kataegis_151,kataegis_152,kataegis_153,kataegis_154,kataegis_155,kataegis_156,kataegis_157,kataegis_158
chr22	29193926	29197181	kataegis_162	XBP1	chr22	29173926	29217181	yes	NA	NA	NA	NA
chrX	12991260	12995057	kataegis_163	TMSB4X	chrX	12971260	13015057	yes	NA	NA	NA	NA
chrX	33143991	33149229	kataegis_164	DMD	chrX	33123991	33169229	no	NA	NA	NA	NA
chrX	42801003	42802689	kataegis_165	RP1-154K9.2	chrX	42781003	42822689	no	NA	NA	NA	NA
chrX	48773559	48776958	kataegis_166	PIM2	chrX	48753559	48796958	yes	NA	kataegis_166	kataegis_166	kataegis_166

## Sheet: restriction.fragments
chromosome	start	end	extended.kataegis.region
chr1	6585869	6593669	kataegis_1
chr1	6593670	6596519	kataegis_1
chr1	6596520	6597363	kataegis_1
chr1	6597457	6614861	kataegis_1
chr1	6614862	6634284	kataegis_1
chr1	6634285	6635295	kataegis_1
chr1	6635296	6647590	kataegis_2
chr1	6647591	6649671	kataegis_2
chr1	6652466	6665609	kataegis_2
chr1	6669510	6675892	kataegis_2
chr1	6675893	6682118	kataegis_2
chr1	6682119	6683583	kataegis_2
chr1	116955262	116960260	kataegis_3
chr1	116960374	116961849	kataegis_3
chr1	116961850	116962304	kataegis_3
chr1	116962305	116964840	kataegis_3
chr1	116964841	116965786	kataegis_3
chr1	116998148	117001043	kataegis_3
chr1	167585325	167588577	kataegis_4
chr1	167588578	167593502	kataegis_4
chr1	167597892	167601065	kataegis_4
chr1	167601066	167607517	kataegis_4
chr1	167607518	167622560	kataegis_4
chr1	203263325	203265852	kataegis_5
chr1	203268404	203277227	kataegis_5
chr1	203277228	203296341	kataegis_5
chr1	203296342	203303898	kataegis_5
chr1	226897582	226912770	kataegis_6
chr1	226912771	226933958	kataegis_6
chr1	226937368	226939665	kataegis_6
chr11	60211887	60215019	kataegis_66
chr11	60215020	60224420	kataegis_66
chr11	60224421	60225309	kataegis_66
chr11	60225310	60226211	kataegis_66
chr11	60226212	60229973	kataegis_66
chr11	65169145	65180155	kataegis_67
chr11	65180156	65187885	kataegis_67
chr11	65187886	65190407	kataegis_67
chr11	65190408	65205469	kataegis_67
chr11	65205470	65207876	kataegis_67
chr11	65207877	65212631	kataegis_67
chr11	65244278	65250966	kataegis_68
chr11	65250967	65257238	kataegis_68
chr11	65257239	65258737	kataegis_68
chr11	65258738	65261450	kataegis_68
chr11	65261451	65264539	kataegis_68
chr11	65264540	65265503	kataegis_68
chr11	65265504	65266786	kataegis_68
chr11	65266787	65267538	kataegis_68
chr11	65267539	65268422	kataegis_68
chr11	65268423	65272497	kataegis_68
chr11	65272498	65281455	kataegis_68
chr11	65281456	65288436	kataegis_68
chr11	102163397	102171466	kataegis_69
chr11	102171467	102174768	kataegis_69
chr11	102174769	102181528	kataegis_69
chr11	102181529	102183464	kataegis_69
chr11	102183465	102190902	kataegis_69
chr11	102190903	102191710	kataegis_69
chr11	102191711	102191964	kataegis_69
chr11	102191965	102193075	kataegis_69
chr11	102193076	102194818	kataegis_69
chr11	102194819	102212390	kataegis_69
chr11	111224080	111231193	kataegis_70
chr11	111234078	111234546	kataegis_70
chr11	111242645	111248955	kataegis_70
chr11	111248956	111250769	kataegis_70
chr11	111250770	111253147	kataegis_70
chr11	111253148	111255164	kataegis_70
chr11	111255165	111262673	kataegis_70
chr11	111264511	111270165	kataegis_70
chr11	111270166	111273423	kataegis_70
chr11	128368702	128371200	kataegis_71
chr11	128371201	128372179	kataegis_71
chr11	128372180	128374019	kataegis_71
chr11	128374020	128374852	kataegis_71
chr11	128374853	128384168	kataegis_71
chr11	128384169	128384754	kataegis_71
chr11	128384755	128388674	kataegis_71
chr11	128388675	128391545	kataegis_71
chr11	128391546	128392908	kataegis_71
chr11	128393005	128395626	kataegis_71
chr11	128395636	128401060	kataegis_71
chr11	128401061	128402080	kataegis_71
chr11	128402081	128434589	kataegis_71
chr12	8747178	8748154	kataegis_72
chr12	8748155	8755018	kataegis_72
chr12	8772837	8776312	kataegis_72
chr12	25182521	25186905	kataegis_73
chr12	25186906	25192148	kataegis_73
chr12	25192149	25200173	kataegis_73
chr12	25200273	25204584	kataegis_73
chr12	25204585	25204983	kataegis_73
chr12	25204984	25206751	kataegis_73
chr12	25206752	25208742	kataegis_73
chr12	25208743	25212689	kataegis_73
chr12	25212775	25215478	kataegis_73
chr12	25215479	25216495	kataegis_73
chr12	25219975	25221359	kataegis_73
chr12	25221360	25224378	kataegis_73
chr12	25224379	25231483	kataegis_73
chr12	25231484	25243054	kataegis_73
chr12	92523386	92524273	kataegis_74
chr12	92524274	92525931	kataegis_74
chr12	92525932	92528800	kataegis_74
chr12	92528801	92540680	kataegis_74
chr12	92543514	92546909	kataegis_74
chr12	92546910	92552303	kataegis_74
chr12	92552304	92552746	kataegis_74
chr12	92552747	92557502	kataegis_74
chr12	92557503	92559630	kataegis_74
chr12	92559631	92563860	kataegis_74
chr12	113473289	113477215	kataegis_75
chr12	113477216	113478602	kataegis_75
chr12	113478603	113494037	kataegis_75
chr12	113494038	113499930	kataegis_75
chr12	113499931	113500907	kataegis_75
chr12	113500908	113502556	kataegis_75
chr12	113502557	113509887	kataegis_75
chr12	122436955	122443019	kataegis_76
chr12	122456715	122463095	kataegis_76
chr12	122474915	122475217	kataegis_76
chr13	46945347	46949241	kataegis_77
chr13	46949242	46952322	kataegis_77
chr13	46952575	46960445	kataegis_77
chr13	46973026	46981074	kataegis_77
chr13	75963649	75964789	kataegis_78
chr13	75974976	75975162	kataegis_78
chr13	75975163	75975346	kataegis_78
chr13	75975347	75976329	kataegis_78
chr13	75985182	75989063	kataegis_78
chr13	75992663	75994771	kataegis_78
chr14	69240189	69249842	kataegis_79
chr14	69249843	69255089	kataegis_79
chr14	69255090	69257981	kataegis_79
chr14	69257982	69263908	kataegis_79
chr14	69275833	69276281	kataegis_79
chr14	94914206	94923617	kataegis_80
chr14	94941659	94958699	kataegis_80
chr14	96170390	96170559	kataegis_81
chr14	96175363	96182629	kataegis_81
chr14	106470295	106472104	kataegis_96
chr14	106472105	106474332	kataegis_96
chr14	106474333	106475828	kataegis_96
chr14	106491754	106498090	kataegis_97
chr14	106515118	106516357	kataegis_97
chr14	106516358	106521037	kataegis_97
chr14	106521038	106525176	kataegis_97
chr14	106525177	106525714	kataegis_97
chr14	106525715	106528681	kataegis_97
chr14	106537439	106538076	kataegis_97
chr14	106538077	106538350	kataegis_97
chr14	106538351	106539777	kataegis_97
chr14	106539778	106543239	kataegis_97
chr14	106549781	106555889	kataegis_98
chr14	106555890	106566136	kataegis_98_99
chr14	106576955	106577909	kataegis_98_99
chr14	106577910	106580761	kataegis_98_99
chr14	106580762	106582377	kataegis_98_99
chr14	106617530	106620887	kataegis_100
chr14	106620888	106621064	kataegis_100
chr14	106680281	106684076	kataegis_101
chr14	106684077	106685636	kataegis_101
chr14	106685637	106686266	kataegis_101
chr14	106688457	106690343	kataegis_101
chr14	106697352	106698956	kataegis_101
chr14	106721171	106727062	kataegis_102_103
chr14	106727063	106728786	kataegis_102_103
chr14	107005053	107006353	kataegis_110
chr14	107104215	107104564	kataegis_112_113
chr14	107153461	107155421	kataegis_114
chr14	107169145	107170630	kataegis_114_115
chr14	107187762	107192665	kataegis_114_115
chr14	107192666	107195063	kataegis_115
chr14	107213413	107214218	kataegis_116
chr14	107230185	107231014	kataegis_116
chr14	107241162	107246887	kataegis_116_117
chr14	107247334	107249485	kataegis_117
chr14	107249486	107255443	kataegis_117
chr14	107255578	107258197	kataegis_117
chr14	107258198	107263910	kataegis_117
chr14	107263911	107268569	kataegis_117
chr14	107272851	107281214	kataegis_117
chr16	10947706	10951482	kataegis_118
chr16	10951483	10952573	kataegis_118
chr16	10957202	10962188	kataegis_118
chr16	10962189	10976027	kataegis_118
chr16	10976028	10981350	kataegis_118
chr16	10981351	10985246	kataegis_118
chr16	10985247	10998651	kataegis_118
chr16	11334576	11352623	kataegis_119
chr16	11352624	11358931	kataegis_119
chr16	11361730	11369505	kataegis_119
chr16	11369506	11369753	kataegis_119
chr16	11369754	11370634	kataegis_119
chr16	27300238	27320463	kataegis_120
chr16	27320464	27322987	kataegis_120
chr16	27322988	27339212	kataegis_120
chr16	27339213	27342631	kataegis_120
chr16	27342632	27352683	kataegis_120
chr16	85928199	85933639	kataegis_121
chr16	85938925	85941404	kataegis_121
chr17	56377425	56392472	kataegis_122
chr17	56401189	56403570	kataegis_122
chr17	56403571	56414165	kataegis_122
chr17	56424667	56429018	kataegis_122
chr17	56429019	56431709	kataegis_122
chr17	57918051	57925439	kataegis_123
chr17	57934453	57935130	kataegis_123
chr17	61979871	62003724	kataegis_124
chr17	62003725	62005525	kataegis_124
chr17	62005583	62021145	kataegis_124
chr17	62021146	62027959	kataegis_124
chr17	62027960	62029977	kataegis_124
chr18	60761046	60775141	kataegis_125
chr18	60775142	60779864	kataegis_125
chr18	60779865	60781228	kataegis_125
chr18	60781229	60781892	kataegis_125
chr18	60781893	60782159	kataegis_125
chr18	60782160	60787462	kataegis_125_126
chr18	60787463	60790848	kataegis_125_126
chr18	60790980	60791939	kataegis_125_126
chr18	60791940	60796262	kataegis_125_126
chr18	60796263	60797713	kataegis_125_126
chr18	60797714	60799928	kataegis_125_126
chr18	60799929	60801034	kataegis_125_126
chr18	60801035	60806238	kataegis_125_126_127
chr18	60806239	60815307	kataegis_125_126_127
chr18	60815308	60823895	kataegis_125_126_127
chr18	60823896	60825892	kataegis_126_127
chr18	60825893	60831308	kataegis_126_127
chr18	60831309	60835889	kataegis_127
chr18	60835890	60842347	kataegis_127
chr18	60842348	60845030	kataegis_127
chr18	60845031	60848302	kataegis_127
chr18	60848303	60848887	kataegis_127
chr18	60848888	60864012	kataegis_128
chr18	60864013	60864599	kataegis_128
chr18	60864600	60864943	kataegis_128
chr18	60864944	60867849	kataegis_128
chr18	60867850	60871247	kataegis_128
chr18	60871248	60871600	kataegis_128
chr18	60871601	60872382	kataegis_128
chr18	60872383	60874204	kataegis_128
chr18	60874205	60875060	kataegis_128
chr18	60875061	60879799	kataegis_128
chr18	60961960	60966951	kataegis_129
chr18	60966952	60973990	kataegis_129
chr18	60973991	60975170	kataegis_129
chr18	60975171	60976324	kataegis_129
chr18	60976325	60978738	kataegis_129
chr18	60978739	60979905	kataegis_129
chr18	60979906	60982874	kataegis_129
chr18	60982875	60990419	kataegis_129
chr18	60990420	60993531	kataegis_129
chr18	60993532	60994497	kataegis_129
chr18	60994498	60995050	kataegis_129
chr18	61000635	61007110	kataegis_129
chr18	61007111	61007855	kataegis_129
chr18	61007928	61014870	kataegis_129
chr19	10305213	10307289	kataegis_130
chr19	10319223	10348941	kataegis_130_131
chr19	10348942	10355299	kataegis_131
chr19	10355300	10355514	kataegis_131
chr19	10355515	10360795	kataegis_131
chr19	10360796	10381518	kataegis_131
chr19	16433769	16439769	kataegis_132
chr19	53438289	53445029	kataegis_133
chr2	89102292	89121710	kataegis_7_8_9
chr2	89121711	89129984	kataegis_7_8_9_10
chr2	89129985	89132628	kataegis_7_8_9_10
chr2	89132629	89133932	kataegis_7_8_9_10
chr2	89133933	89134206	kataegis_7_8_9_10_11
chr2	89134207	89135151	kataegis_7_8_9_10_11
chr2	89135152	89137383	kataegis_7_8_9_10_11
chr2	89137526	89146486	kataegis_7_8_9_10_11
chr2	89146487	89147388	kataegis_7_8_9_10_11
chr2	89147389	89148430	kataegis_7_8_9_10_11
chr2	89148431	89149723	kataegis_7_8_9_10_11
chr2	89149724	89150867	kataegis_7_8_9_10_11
chr2	89150868	89153029	kataegis_8_9_10_11
chr2	89172088	89173674	kataegis_11_12
chr2	89205084	89208485	kataegis_12_13
chr2	89215263	89217619	kataegis_13
chr2	96780361	96788417	kataegis_17
chr2	96788418	96797107	kataegis_17
chr2	96797108	96799843	kataegis_17
chr2	96799844	96804798	kataegis_17
chr2	96804799	96811949	kataegis_17
chr2	96811950	96822870	kataegis_17
chr2	96822871	96824015	kataegis_17
chr2	96824084	96827037	kataegis_17
chr2	96827038	96828243	kataegis_17
chr2	96828244	96833983	kataegis_17
chr2	100753103	100763289	kataegis_18
chr2	111872736	111883621	kataegis_19
chr2	111883622	111884319	kataegis_19
chr2	111884320	111886600	kataegis_19
chr2	111896125	111898500	kataegis_19
chr2	111900040	111902152	kataegis_19
chr2	136849691	136862835	kataegis_20
chr2	136862836	136863650	kataegis_20
chr2	136863651	136865334	kataegis_20
chr2	136865335	136865739	kataegis_20
chr2	136865740	136867486	kataegis_20
chr2	136867487	136869012	kataegis_20
chr2	136869013	136876153	kataegis_20
chr2	136876154	136876755	kataegis_20
chr2	136879430	136882017	kataegis_20
chr2	136882018	136887623	kataegis_20
chr2	136887624	136892837	kataegis_20
chr2	136892838	136894952	kataegis_20
chr21	26921694	26922210	kataegis_134
chr21	26925592	26926436	kataegis_134
chr21	26926437	26939577	kataegis_134
chr21	26939578	26945873	kataegis_134
chr21	26945874	26948352	kataegis_134
chr21	26948353	26950180	kataegis_134
chr21	26950181	26960177	kataegis_134
chr22	22375634	22381471	kataegis_135_136
chr22	22381472	22382268	kataegis_135_136
chr22	22518662	22524321	kataegis_137
chr22	22524322	22525604	kataegis_137
chr22	22558149	22564917	kataegis_138
chr22	22694771	22695031	kataegis_139_140
chr22	22696276	22700636	kataegis_139_140
chr22	22701057	22705692	kataegis_139_140_141
chr22	22705693	22714659	kataegis_139_140_141_142
chr22	22726327	22727810	kataegis_139_140_141_142
chr22	22727811	22728492	kataegis_139_140_141_142_143
chr22	22734055	22741509	kataegis_141_142_143_144
chr22	22750135	22751668	kataegis_142_143_144_145
chr22	22751669	22754036	kataegis_142_143_144_145
chr22	22772342	22773234	kataegis_144_145
chr22	22773235	22775296	kataegis_144_145
chr22	22775297	22776649	kataegis_144_145
chr22	22776650	22785151	kataegis_144_145
chr22	23006020	23008934	kataegis_146
chr22	23034771	23049583	kataegis_146_147_148_149
chr22	23151590	23168153	kataegis_151
chr22	23194793	23203509	kataegis_152_153_154_155_156
chr22	23229520	23235425	kataegis_154_155_156_157_158
chr22	23274464	23280314	kataegis_159_160_161
chr22	23280315	23280809	kataegis_159_160_161
chr22	23280904	23281811	kataegis_159_160_161
chr22	23281812	23284596	kataegis_159_160_161
chr22	23300832	23302691	kataegis_161
chr22	29161111	29177138	kataegis_162
chr22	29194248	29207234	kataegis_162
chr22	29215020	29226722	kataegis_162
chr3	16541141	16546391	kataegis_21
chr3	16551836	16558120	kataegis_21
chr3	16560778	16567264	kataegis_21
chr3	16568236	16568949	kataegis_21
chr3	16569538	16576509	kataegis_21
chr3	32020514	32023823	kataegis_22
chr3	32025216	32027148	kataegis_22
chr3	183246109	183253291	kataegis_24
chr3	183253292	183254979	kataegis_24
chr3	183254980	183255391	kataegis_24
chr3	183266196	183267882	kataegis_24
chr3	183267883	183269399	kataegis_24
chr3	183269400	183277960	kataegis_24
chr3	183277961	183285011	kataegis_24
chr3	183287745	183290031	kataegis_24
chr3	183290032	183295821	kataegis_24
chr3	186687525	186697181	kataegis_25
chr3	186697182	186698225	kataegis_25
chr3	186699579	186701226	kataegis_25
chr3	186701375	186703243	kataegis_25
chr3	186703244	186707428	kataegis_25
chr3	186707463	186707763	kataegis_25
chr3	186708125	186718007	kataegis_25
chr3	186734259	186739607	kataegis_25_26
chr3	186739608	186745052	kataegis_26
chr3	186745053	186747687	kataegis_26
chr3	186747688	186748953	kataegis_26
chr3	186748954	186749706	kataegis_26
chr3	186749707	186750378	kataegis_26
chr3	186750379	186757426	kataegis_26
chr3	186757427	186758544	kataegis_26
chr3	186758545	186762075	kataegis_26_27
chr3	186762076	186764544	kataegis_27
chr3	186764545	186768243	kataegis_27
chr3	186780906	186783454	kataegis_27
chr3	186783455	186783798	kataegis_27
chr3	186783799	186786389	kataegis_27
chr3	186786390	186800845	kataegis_27
chr3	186800883	186801789	kataegis_27
chr3	186801790	186806939	kataegis_27
chr3	187436114	187438336	kataegis_28
chr3	187438337	187448668	kataegis_28
chr3	187448669	187457383	kataegis_28
chr3	187457384	187458404	kataegis_28
chr3	187458405	187459080	kataegis_28
chr3	187459081	187460428	kataegis_28
chr3	187460429	187464148	kataegis_28
chr3	187464149	187465063	kataegis_28
chr3	187465064	187466777	kataegis_28
chr3	187466778	187467466	kataegis_28
chr3	187467467	187467745	kataegis_28
chr3	187467746	187475954	kataegis_28
chr3	187475955	187495397	kataegis_28
chr3	187662568	187665282	kataegis_29
chr3	187665283	187672099	kataegis_29
chr3	187672100	187673325	kataegis_29
chr3	187673326	187678900	kataegis_29_30
chr3	187682843	187689508	kataegis_30
chr3	187690838	187694049	kataegis_30
chr3	187703599	187708065	kataegis_30
chr3	187708066	187709389	kataegis_30
chr3	187710823	187717966	kataegis_30
chr3	187934585	187941073	kataegis_31
chr3	188280455	188283373	kataegis_32
chr3	188283374	188283586	kataegis_32
chr3	188283587	188285016	kataegis_32
chr3	188285017	188288799	kataegis_32
chr3	188288800	188289553	kataegis_32
chr3	188289554	188292558	kataegis_32
chr3	188292559	188293012	kataegis_32
chr3	188293013	188296146	kataegis_32
chr3	188296147	188301973	kataegis_32
chr3	188301974	188303013	kataegis_32
chr3	188303014	188303382	kataegis_32
chr3	188303383	188316276	kataegis_32
chr3	188316277	188317340	kataegis_32
chr3	188461489	188465392	kataegis_33
chr3	188465393	188472582	kataegis_33
chr3	188472583	188475112	kataegis_33
chr3	188477005	188478406	kataegis_33
chr3	188479562	188480669	kataegis_33
chr4	25856500	25859033	kataegis_34
chr4	25859034	25862110	kataegis_34
chr4	25862111	25865782	kataegis_34
chr4	25865783	25869564	kataegis_34
chr4	25869930	25872782	kataegis_34
chr4	25872783	25878895	kataegis_34
chr4	25878896	25879860	kataegis_34
chr4	25879861	25882521	kataegis_34
chr4	25882522	25885173	kataegis_34
chr4	40192478	40196890	kataegis_35
chr5	131792922	131802697	kataegis_36
chr5	131802698	131812303	kataegis_36
chr5	131814628	131819987	kataegis_36
chr5	131819988	131821287	kataegis_36
chr5	131821288	131825016	kataegis_36
chr5	131825017	131826955	kataegis_36
chr5	131826956	131831147	kataegis_36
chr5	131831148	131844706	kataegis_36
chr5	149771608	149781256	kataegis_37
chr5	149781257	149783518	kataegis_37
chr5	149786723	149799562	kataegis_37
chr5	149802673	149822722	kataegis_37
chr6	366557	373883	kataegis_38
chr6	373884	375745	kataegis_38
chr6	375746	381584	kataegis_38
chr6	381585	383037	kataegis_38
chr6	383038	389505	kataegis_38
chr6	389506	390385	kataegis_38
chr6	390386	391135	kataegis_38
chr6	391136	396367	kataegis_38
chr6	396368	402742	kataegis_38
chr6	402743	405531	kataegis_38
chr6	405532	409198	kataegis_38
chr6	409199	411249	kataegis_38
chr6	411250	412475	kataegis_38
chr6	14101744	14104207	kataegis_39
chr6	14111981	14120116	kataegis_39
chr6	14138926	14141921	kataegis_39
chr6	26097561	26107989	kataegis_40
chr6	26107990	26113513	kataegis_40
chr6	26113514	26117723	kataegis_40
chr6	26117724	26133165	kataegis_40
chr6	26133166	26138289	kataegis_40
chr6	26138290	26140536	kataegis_40
chr6	26140695	26160512	kataegis_40
chr6	31522204	31528653	kataegis_41
chr6	31528654	31545439	kataegis_41
chr6	31545440	31548101	kataegis_41
chr6	31548102	31548351	kataegis_41
chr6	31548352	31552653	kataegis_41
chr6	31552654	31583304	kataegis_41
chr6	32605948	32613546	kataegis_42
chr6	32617119	32622278	kataegis_42
chr6	32622279	32628870	kataegis_42
chr6	32632150	32633437	kataegis_42
chr6	32633438	32636953	kataegis_42
chr6	32636954	32637229	kataegis_42
chr6	32637230	32637433	kataegis_42
chr6	32637434	32646114	kataegis_42
chr6	32646115	32654600	kataegis_42
chr6	37117312	37128917	kataegis_43
chr6	37128918	37129308	kataegis_43
chr6	37129309	37135248	kataegis_43
chr6	37135249	37136221	kataegis_43
chr6	37136222	37141919	kataegis_43
chr6	37141920	37142806	kataegis_43
chr6	37142807	37143612	kataegis_43
chr6	37143613	37145153	kataegis_43
chr6	37145154	37147982	kataegis_43
chr6	37147983	37154498	kataegis_43
chr6	37157974	37165311	kataegis_43
chr6	90978603	90987452	kataegis_44
chr6	90994724	90997205	kataegis_44
chr6	90997206	90999472	kataegis_44
chr6	91000560	91001567	kataegis_44
chr6	91005343	91007425	kataegis_44
chr6	91007426	91008661	kataegis_44
chr6	91008662	91010038	kataegis_44
chr6	91010039	91010629	kataegis_44
chr6	91010630	91013564	kataegis_44
chr6	91013565	91017624	kataegis_44
chr6	91017625	91019226	kataegis_44
chr6	91019227	91024863	kataegis_44
chr6	91024864	91025465	kataegis_44
chr6	91025466	91025639	kataegis_44
chr6	91025640	91031124	kataegis_44
chr6	134466630	134474661	kataegis_45
chr6	134474690	134483057	kataegis_45
chr6	134483058	134485694	kataegis_45
chr6	134485695	134488298	kataegis_45
chr6	134488299	134489418	kataegis_45
chr6	134489419	134491016	kataegis_45
chr6	134491017	134491249	kataegis_45
chr6	134491284	134501079	kataegis_45
chr6	134501080	134502423	kataegis_45
chr6	134502424	134504201	kataegis_45
chr6	134504202	134510492	kataegis_45
chr6	134511720	134515058	kataegis_45
chr6	134516499	134516919	kataegis_45
chr6	134516973	134518654	kataegis_45
chr6	159216790	159221926	kataegis_46
chr6	159221927	159223015	kataegis_46
chr6	159228013	159228795	kataegis_46
chr6	159228796	159229339	kataegis_46
chr6	159229340	159229569	kataegis_46
chr6	159229570	159231834	kataegis_46
chr6	159231835	159235510	kataegis_46
chr6	159253496	159259808	kataegis_46
chr7	5545104	5573854	kataegis_47
chr7	110687938	110689144	kataegis_51_52_53
chr7	110700876	110701965	kataegis_51_52_53_54
chr7	110719825	110723072	kataegis_53_54_55
chr7	110723073	110728476	kataegis_53_54_55
chr7	110728477	110730760	kataegis_53_54_55
chr7	110730761	110734700	kataegis_54_55_56
chr7	110734701	110737350	kataegis_54_55_56
chr7	110737351	110739299	kataegis_54_55_56
chr7	110739300	110746030	kataegis_54_55_56
chr7	110746031	110747923	kataegis_54_55_56_57
chr7	110748777	110749581	kataegis_54_55_56_57
chr7	110749582	110752384	kataegis_54_55_56_57
chr7	110752622	110757988	kataegis_54_55_56_57
chr7	110758946	110765089	kataegis_55_56_57
chr7	110765090	110766529	kataegis_56_57
chr7	110766877	110768504	kataegis_56_57
chr7	110768505	110773048	kataegis_56_57
chr7	110773049	110777606	kataegis_56_57
chr7	110777607	110778341	kataegis_56_57
chr7	110778342	110779501	kataegis_56_57
chr7	110779502	110782982	kataegis_56_57
chr7	110782983	110783963	kataegis_57
chr7	110788697	110792666	kataegis_57
chr8	128740188	128745990	kataegis_58
chr8	128745991	128756979	kataegis_58
chr8	128756980	128758566	kataegis_58
chr8	128758567	128764089	kataegis_58
chr8	128764090	128767053	kataegis_58
chr9	37000340	37008401	kataegis_59
chr9	37008402	37010753	kataegis_59
chr9	37010754	37015211	kataegis_59
chr9	37015212	37018176	kataegis_59
chr9	37018177	37022517	kataegis_59
chr9	37022518	37024002	kataegis_59
chr9	37024003	37025266	kataegis_59
chr9	37025267	37031359	kataegis_59
chr9	37031360	37041767	kataegis_59
chr9	37041768	37042312	kataegis_59
chr9	37042313	37046073	kataegis_59
chr9	37046074	37050808	kataegis_59
chr9	37314111	37314851	kataegis_60
chr9	37314852	37323376	kataegis_60
chr9	37323377	37324463	kataegis_60
chr9	37324464	37326142	kataegis_60
chr9	37326143	37327682	kataegis_60
chr9	37327683	37328258	kataegis_60
chr9	37328259	37332004	kataegis_60
chr9	37332005	37336852	kataegis_60
chr9	37336853	37338220	kataegis_60
chr9	37338221	37339175	kataegis_60
chr9	37339176	37340266	kataegis_60
chr9	37340267	37341248	kataegis_60
chr9	37341249	37342191	kataegis_60
chr9	37342192	37350664	kataegis_60_61
chr9	37350665	37351715	kataegis_60_61
chr9	37351716	37354228	kataegis_60_61
chr9	37354229	37354505	kataegis_60_61
chr9	37354506	37360249	kataegis_60_61
chr9	37360250	37363818	kataegis_61_62
chr9	37363819	37364333	kataegis_61_62
chr9	37364334	37366752	kataegis_61_62
chr9	37366753	37367316	kataegis_61_62
chr9	37367317	37368767	kataegis_61_62
chr9	37368768	37369115	kataegis_61_62
chr9	37369116	37373678	kataegis_61_62
chr9	37373810	37374018	kataegis_61_62
chr9	37374068	37375171	kataegis_61_62
chr9	37375172	37395282	kataegis_61_62_63
chr9	37395283	37398321	kataegis_62_63
chr9	37398322	37403398	kataegis_62_63_64
chr9	37403399	37405289	kataegis_62_63_64
chr9	37405290	37406893	kataegis_62_63_64
chr9	37406894	37411653	kataegis_63_64
chr9	37411654	37412371	kataegis_63_64
chr9	37412372	37417579	kataegis_63_64
chr9	37417580	37425517	kataegis_63_64
chr9	37425518	37431687	kataegis_63_64
chr9	37431688	37436502	kataegis_64
chr9	37436503	37438401	kataegis_64
chr9	37438402	37442592	kataegis_64
chr9	37446642	37446956	kataegis_64
chr9	130714147	130722808	kataegis_65
chr9	130736990	130743861	kataegis_65
chrX	12988731	12996953	kataegis_163
chrX	13006222	13014017	kataegis_163
chrX	33148108	33152332	kataegis_164
chrX	33155627	33161590	kataegis_164
chrX	42779395	42781250	kataegis_165
chrX	42781251	42784153	kataegis_165
chrX	42802596	42803900	kataegis_165
chrX	42803901	42804753	kataegis_165
chrX	42808209	42809154	kataegis_165
chrX	42809155	42810382	kataegis_165
chrX	42810383	42811505	kataegis_165
chrX	42812053	42813948	kataegis_165
chrX	42813949	42816874	kataegis_165
chrX	48750506	48760361	kataegis_166
chrX	48760396	48761087	kataegis_166
chrX	48763415	48763997	kataegis_166
chrX	48763998	48782855	kataegis_166
chrX	48782856	48784250	kataegis_166
chrX	48784251	48784987	kataegis_166
chrX	48784988	48785601	kataegis_166
chrX	48785602	48796395	kataegis_166
chrX	48796396	48802509	kataegis_166

## Sheet: interactions
chromosome.bait	start.bait	end.bait	bait.extended.kataegis.region	chromosome.interacting.region	start.interacting.region	end.interacting.region	interacting.region.extended.kataegis.region	cell.type	chicago.score
chr1	6597457	6614861	kataegis_1	chr1	6258535	6274327	NA	TB	5.69
chr1	6597457	6614861	kataegis_1	chr1	6669510	6675892	kataegis_2	TB	8.34
chr1	6597457	6614861	kataegis_1	chr1	6675893	6682118	kataegis_2	TB	8.31
chr1	6597457	6614861	kataegis_1	chr1	6682119	6683583	kataegis_2	TB	7.72
chr1	6597457	6614861	kataegis_1	chr1	6683584	6688403	NA	TB	14.59
chr1	6597457	6614861	kataegis_1	chr1	6688404	6689210	NA	TB	5.32
chr1	6597457	6614861	kataegis_1	chr1	6689211	6693363	NA	TB	6.75
chr1	6597457	6614861	kataegis_1	chr1	6708135	6712754	NA	TB	5.1
chr1	6597457	6614861	kataegis_1	chr1	6746419	6763387	NA	TB	6.1
chr1	6597457	6614861	kataegis_1	chr1	6763388	6764828	NA	TB	8.17
chr1	6597457	6614861	kataegis_1	chr1	6840889	6845265	NA	TB	6.52
chr1	6614862	6634284	kataegis_1	chr1	6257809	6258012	NA	TB	6.78
chr1	6614862	6634284	kataegis_1	chr1	6258013	6258534	NA	TB	5.35
chr1	6614862	6634284	kataegis_1	chr1	6669510	6675892	kataegis_2	TB	5.6
chr1	6614862	6634284	kataegis_1	chr1	6675893	6682118	kataegis_2	TB	10.23
chr1	6614862	6634284	kataegis_1	chr1	6682119	6683583	kataegis_2	TB	8.02
chr1	6614862	6634284	kataegis_1	chr1	6683584	6688403	NA	TB	10.81
chr1	6614862	6634284	kataegis_1	chr1	6688404	6689210	NA	TB	6.7
chr1	6614862	6634284	kataegis_1	chr1	6689211	6693363	NA	TB	8.45
chr1	6614862	6634284	kataegis_1	chr1	6693364	6708134	NA	TB	5.15
chr1	6614862	6634284	kataegis_1	chr1	6763388	6764828	NA	TB	8.52
chr1	6635296	6647590	kataegis_2	chr1	6258535	6274327	NA	TB	6.36
chr1	6635296	6647590	kataegis_2	chr1	6669510	6675892	kataegis_2	TB	5.19
chr1	6635296	6647590	kataegis_2	chr1	6683584	6688403	NA	TB	11.87
chr1	6635296	6647590	kataegis_2	chr1	6840889	6845265	NA	TB	5.22
chr1	6669510	6675892	kataegis_2	chr1	6257809	6258012	NA	TB	8.12
chr1	6669510	6675892	kataegis_2	chr1	6258013	6258534	NA	TB	7.64
chr1	6669510	6675892	kataegis_2	chr1	6543852	6551344	NA	TB	5.05
chr1	6669510	6675892	kataegis_2	chr1	6551345	6553633	NA	TB	6.28
chr1	6669510	6675892	kataegis_2	chr1	6585869	6593669	kataegis_1	TB	5.48
chr1	6669510	6675892	kataegis_2	chr1	6614862	6634284	kataegis_1	TB	6.56
chr1	6669510	6675892	kataegis_2	chr1	6634285	6635295	kataegis_1	TB	5.4
chr1	6669510	6675892	kataegis_2	chr1	6647591	6649671	kataegis_2	TB	5.61
chr1	6669510	6675892	kataegis_2	chr1	6652466	6665609	kataegis_2	TB	8.09
chr1	6669510	6675892	kataegis_2	chr1	6682119	6683583	kataegis_2	TB	5.76
chr1	6669510	6675892	kataegis_2	chr1	6683584	6688403	NA	TB	5.6
chr1	6669510	6675892	kataegis_2	chr1	6840889	6845265	NA	TB	8.34
chr1	6669510	6675892	kataegis_2	chr1	31188386	31193343	NA	TB	6.46
chr1	6669510	6675892	kataegis_2	chr1	33113157	33116506	NA	TB	6.77
chr1	116955262	116960260	kataegis_3	chr1	115051914	115054660	NA	TB	5.22
chr1	116955262	116960260	kataegis_3	chr1	116513092	116520426	NA	TB	5.08
chr1	116955262	116960260	kataegis_3	chr1	116653135	116655676	NA	TB	20.96
chr1	116955262	116960260	kataegis_3	chr1	116914319	116919284	NA	TB	33.85
chr1	116955262	116960260	kataegis_3	chr1	116960374	116961849	kataegis_3	TB	13.67
chr1	116955262	116960260	kataegis_3	chr1	117109278	117115886	NA	TB	15.13
chr1	116955262	116960260	kataegis_3	chr1	117212042	117217406	NA	TB	5.01
chr1	116955262	116960260	kataegis_3	chr1	117542531	117544805	NA	TB	6.61
chr1	116955262	116960260	kataegis_3	chr1	117600462	117602628	NA	TB	10.64
chr1	116955262	116960260	kataegis_3	chr1	117637164	117639155	NA	TB	5.96
chr1	116955262	116960260	kataegis_3	chr1	117662394	117665616	NA	TB	17.17
chr1	116955262	116960260	kataegis_3	chr1	117904560	117911575	NA	TB	8.38
chr1	116955262	116960260	kataegis_3	chr1	118471117	118475286	NA	TB	20.43
chr1	116960374	116961849	kataegis_3	chr1	116678389	116685690	NA	TB	5.83
chr1	116960374	116961849	kataegis_3	chr1	116709625	116716442	NA	TB	7.83
chr1	116960374	116961849	kataegis_3	chr1	116716443	116717369	NA	TB	6.39
chr1	116960374	116961849	kataegis_3	chr1	116909771	116909939	NA	TB	5.1
chr1	116960374	116961849	kataegis_3	chr1	116919804	116922651	NA	TB	5.16
chr1	116960374	116961849	kataegis_3	chr1	117583613	117594171	NA	TB	5.01
chr1	116960374	116961849	kataegis_3	chr1	117594172	117600461	NA	TB	10.18
chr1	116960374	116961849	kataegis_3	chr1	117600462	117602628	NA	TB	5.47
chr1	116960374	116961849	kataegis_3	chr1	118475287	118478252	NA	TB	5.49
chr1	116960374	116961849	kataegis_3	chr1	145092710	145095230	NA	TB	7.94
chr1	167597892	167601065	kataegis_4	chr1	167056089	167060383	NA	TB	7.85
chr1	167597892	167601065	kataegis_4	chr1	167298164	167298572	NA	TB	5
chr1	167597892	167601065	kataegis_4	chr1	167521892	167524978	NA	TB	6.26
chr1	167597892	167601065	kataegis_4	chr1	167551938	167570579	NA	TB	5.02
chr1	167597892	167601065	kataegis_4	chr1	167570580	167574601	NA	TB	10.8
chr1	167597892	167601065	kataegis_4	chr1	167585325	167588577	kataegis_4	TB	7.69
chr1	167597892	167601065	kataegis_4	chr1	167588578	167593502	kataegis_4	TB	5.02
chr1	167597892	167601065	kataegis_4	chr1	167681006	167689011	NA	TB	6.73
chr1	167597892	167601065	kataegis_4	chr1	167690219	167692255	NA	TB	11.36
chr1	203268404	203277227	kataegis_5	chr1	203236626	203238199	NA	TB	9.65
chr1	203268404	203277227	kataegis_5	chr1	203238200	203239240	NA	TB	8.1
chr1	203268404	203277227	kataegis_5	chr1	203239241	203243454	NA	TB	5.78
chr1	203268404	203277227	kataegis_5	chr1	203243455	203250035	NA	TB	7.9
chr1	203268404	203277227	kataegis_5	chr1	203250036	203250421	NA	TB	5.01
chr1	203268404	203277227	kataegis_5	chr1	203303899	203307951	NA	TB	9.02
chr1	203268404	203277227	kataegis_5	chr1	203307952	203313666	NA	TB	7.62
chr1	203268404	203277227	kataegis_5	chr1	203445298	203446994	NA	TB	5.34
chr1	203268404	203277227	kataegis_5	chr1	203446995	203450558	NA	TB	7.87
chr1	203268404	203277227	kataegis_5	chr1	203450559	203459655	NA	TB	9.73
chr1	203268404	203277227	kataegis_5	chr1	203670787	203677111	NA	TB	5.1
chr1	203268404	203277227	kataegis_5	chr1	203765856	203767289	NA	TB	5.06
chr1	203268404	203277227	kataegis_5	chr1	203767290	203769097	NA	TB	5.31
chr1	203277228	203296341	kataegis_5	chr1	203236626	203238199	NA	TB	14.99
chr1	203277228	203296341	kataegis_5	chr1	203238200	203239240	NA	TB	15.49
chr1	203277228	203296341	kataegis_5	chr1	203239241	203243454	NA	TB	9.64
chr1	203277228	203296341	kataegis_5	chr1	203243455	203250035	NA	TB	10.58
chr1	203277228	203296341	kataegis_5	chr1	203250036	203250421	NA	TB	7.6
chr1	203277228	203296341	kataegis_5	chr1	203446995	203450558	NA	TB	5.8
chr1	203277228	203296341	kataegis_5	chr1	203450559	203459655	NA	TB	6.34
chr1	203277228	203296341	kataegis_5	chr1	203759311	203760673	NA	TB	5.76
chr1	203277228	203296341	kataegis_5	chr1	203765856	203767289	NA	TB	5.11
chr1	226912771	226933958	kataegis_6	chr1	226819732	226825720	NA	TB	7.82
chr1	226912771	226933958	kataegis_6	chr1	226825721	226826630	NA	TB	5.88
chr1	226912771	226933958	kataegis_6	chr1	226828946	226829529	NA	TB	6.71
chr1	226912771	226933958	kataegis_6	chr1	226937368	226939665	kataegis_6	TB	6.35
chr1	226912771	226933958	kataegis_6	chr7	145671056	145671708	NA	TB	8.69
chr11	60215020	60224420	kataegis_66	chr11	60114414	60116596	NA	TB	10.61
chr11	60215020	60224420	kataegis_66	chr11	60116597	60132175	NA	TB	9.11
chr11	60215020	60224420	kataegis_66	chr11	60132176	60135761	NA	TB	20.32
chr11	60215020	60224420	kataegis_66	chr11	60135762	60137598	NA	TB	14.56
chr11	60215020	60224420	kataegis_66	chr11	60137599	60141835	NA	TB	15.17
chr11	60215020	60224420	kataegis_66	chr11	60154482	60157964	NA	TB	9
chr11	60215020	60224420	kataegis_66	chr11	60157965	60158705	NA	TB	10.55
chr11	60215020	60224420	kataegis_66	chr11	60158706	60161449	NA	TB	8.19
chr11	60215020	60224420	kataegis_66	chr11	60161450	60165010	NA	TB	12.15
chr11	60215020	60224420	kataegis_66	chr11	60165011	60165472	NA	TB	10.59
chr11	60215020	60224420	kataegis_66	chr11	60165473	60165832	NA	TB	6.14
chr11	60215020	60224420	kataegis_66	chr11	60165833	60169523	NA	TB	6.28
chr11	60215020	60224420	kataegis_66	chr11	60169524	60170730	NA	TB	6.61
chr11	60215020	60224420	kataegis_66	chr11	60171039	60173613	NA	TB	6.87
chr11	60215020	60224420	kataegis_66	chr11	60247038	60248541	NA	TB	5.49
chr11	60215020	60224420	kataegis_66	chr11	60248542	60250525	NA	TB	6.98
chr11	60215020	60224420	kataegis_66	chr11	60376758	60383837	NA	TB	8.15
chr11	60215020	60224420	kataegis_66	chr11	60383838	60385571	NA	TB	12.78
chr11	60215020	60224420	kataegis_66	chr11	60385572	60391811	NA	TB	7.89
chr11	65187886	65190407	kataegis_67	chr11	65243838	65244277	NA	TB	7.11
chr11	65187886	65190407	kataegis_67	chr11	65244278	65250966	kataegis_68	TB	8.21
chr11	65187886	65190407	kataegis_67	chr11	65257239	65258737	kataegis_68	TB	5.21
chr11	65187886	65190407	kataegis_67	chr11	65258738	65261450	kataegis_68	TB	8.86
chr11	65187886	65190407	kataegis_67	chr11	65261451	65264539	kataegis_68	TB	13.85
chr11	65187886	65190407	kataegis_67	chr11	65264540	65265503	kataegis_68	TB	24.38
chr11	65187886	65190407	kataegis_67	chr11	65265504	65266786	kataegis_68	TB	34.02
chr11	65187886	65190407	kataegis_67	chr11	65266787	65267538	kataegis_68	TB	31.9
chr11	65187886	65190407	kataegis_67	chr11	65267539	65268422	kataegis_68	TB	29.3
chr11	65187886	65190407	kataegis_67	chr11	65268423	65272497	kataegis_68	TB	18.04
chr11	65187886	65190407	kataegis_67	chr11	65272498	65281455	kataegis_68	TB	9.39
chr11	65207877	65212631	kataegis_67	chr11	65244278	65250966	kataegis_68	TB	5.24
chr11	65207877	65212631	kataegis_67	chr11	65257239	65258737	kataegis_68	TB	5.52
chr11	65207877	65212631	kataegis_67	chr11	65258738	65261450	kataegis_68	TB	5.53
chr11	65207877	65212631	kataegis_67	chr11	65261451	65264539	kataegis_68	TB	6.69
chr11	65207877	65212631	kataegis_67	chr11	65265504	65266786	kataegis_68	TB	5.98
chr11	65207877	65212631	kataegis_67	chr11	65266787	65267538	kataegis_68	TB	7.62
chr11	65207877	65212631	kataegis_67	chr11	65267539	65268422	kataegis_68	TB	6.1
chr11	65207877	65212631	kataegis_67	chr11	65268423	65272497	kataegis_68	TB	5.71
chr11	65264540	65265503	kataegis_68	chr11	65088428	65097434	NA	TB	6.81
chr11	65264540	65265503	kataegis_68	chr11	65107030	65108258	NA	TB	5.88
chr11	65264540	65265503	kataegis_68	chr11	65110793	65119196	NA	TB	5.35
chr11	65264540	65265503	kataegis_68	chr11	65119197	65121817	NA	TB	6.3
chr11	65264540	65265503	kataegis_68	chr11	65123302	65127613	NA	TB	12.54
chr11	65264540	65265503	kataegis_68	chr11	65141455	65143797	NA	TB	8.14
chr11	65264540	65265503	kataegis_68	chr11	65143798	65159881	NA	TB	5.23
chr11	65264540	65265503	kataegis_68	chr11	65159882	65169144	NA	TB	5.55
chr11	65264540	65265503	kataegis_68	chr11	65169145	65180155	kataegis_67	TB	6.48
chr11	65264540	65265503	kataegis_68	chr11	65180156	65187885	kataegis_67	TB	15.95
chr11	65264540	65265503	kataegis_68	chr11	65187886	65190407	kataegis_67	TB	9.73
chr11	65264540	65265503	kataegis_68	chr11	65190408	65205469	kataegis_67	TB	6.84
chr11	65264540	65265503	kataegis_68	chr11	65205470	65207876	kataegis_67	TB	8.69
chr11	65264540	65265503	kataegis_68	chr11	65243838	65244277	NA	TB	6.14
chr11	65264540	65265503	kataegis_68	chr11	65244278	65250966	kataegis_68	TB	5.36
chr11	102183465	102190902	kataegis_69	chr11	82773109	82783635	NA	TB	5.34
chr11	102183465	102190902	kataegis_69	chr11	102171467	102174768	kataegis_69	TB	8.03
chr11	102183465	102190902	kataegis_69	chr11	102216438	102219921	NA	TB	6.54
chr11	102183465	102190902	kataegis_69	chr11	102313067	102317685	NA	TB	5.03
chr11	102183465	102190902	kataegis_69	chr11	102317686	102331168	NA	TB	5.96
chr11	102183465	102190902	kataegis_69	chr11	102331169	102332143	NA	TB	5.47
chr11	102183465	102190902	kataegis_69	chr11	102348662	102355077	NA	TB	5.74
chr11	102183465	102190902	kataegis_69	chr11	102355078	102361806	NA	TB	6.44
chr11	102183465	102190902	kataegis_69	chr11	102397913	102399241	NA	TB	5.34
chr11	102183465	102190902	kataegis_69	chr11	102401063	102407653	NA	TB	7.44
chr11	102183465	102190902	kataegis_69	chr11	102407654	102408540	NA	TB	6.38
chr11	102183465	102190902	kataegis_69	chr11	102408541	102411489	NA	TB	6.43
chr11	102183465	102190902	kataegis_69	chr11	102424560	102425867	NA	TB	7.68
chr11	102183465	102190902	kataegis_69	chr11	102425868	102426038	NA	TB	8.35
chr11	102183465	102190902	kataegis_69	chr11	102426039	102426315	NA	TB	5.94
chr11	102183465	102190902	kataegis_69	chr11	102426316	102426505	NA	TB	9.74
chr11	102183465	102190902	kataegis_69	chr11	102437499	102438492	NA	TB	7.09
chr11	102183465	102190902	kataegis_69	chr11	102441687	102442382	NA	TB	5.2
chr11	102183465	102190902	kataegis_69	chr11	102456785	102458495	NA	TB	7.53
chr11	102183465	102190902	kataegis_69	chr11	102473327	102478710	NA	TB	14.53
chr11	102183465	102190902	kataegis_69	chr11	102478711	102481349	NA	TB	6.19
chr11	102183465	102190902	kataegis_69	chr11	102481643	102484259	NA	TB	9.09
chr11	102183465	102190902	kataegis_69	chr11	102484260	102484937	NA	TB	6.26
chr11	102183465	102190902	kataegis_69	chr11	102484938	102487942	NA	TB	5.28
chr11	102183465	102190902	kataegis_69	chr11	102487943	102495529	NA	TB	6.37
chr11	102183465	102190902	kataegis_69	chr11	102495530	102496252	NA	TB	7.44
chr11	111253148	111255164	kataegis_70	chr11	110295196	110303826	NA	TB	6.66
chr11	111253148	111255164	kataegis_70	chr11	110303827	110304058	NA	TB	7.84
chr11	111253148	111255164	kataegis_70	chr11	110316889	110321207	NA	TB	7.05
chr11	111253148	111255164	kataegis_70	chr11	110325012	110332857	NA	TB	6.03
chr11	111253148	111255164	kataegis_70	chr11	111283610	111290090	NA	TB	5.25
chr11	111253148	111255164	kataegis_70	chr11	111290091	111291550	NA	TB	6.28
chr11	111253148	111255164	kataegis_70	chr11	111291551	111299959	NA	TB	5.19
chr11	128395636	128401060	kataegis_71	chr11	128020813	128021003	NA	TB	7
chr11	128395636	128401060	kataegis_71	chr11	128027024	128027798	NA	TB	8.01
chr11	128395636	128401060	kataegis_71	chr11	128027799	128028105	NA	TB	9.77
chr11	128395636	128401060	kataegis_71	chr11	128028106	128029064	NA	TB	11.19
chr11	128395636	128401060	kataegis_71	chr11	128029065	128029544	NA	TB	6.59
chr11	128395636	128401060	kataegis_71	chr11	128029545	128031806	NA	TB	6.16
chr11	128395636	128401060	kataegis_71	chr11	128031807	128036959	NA	TB	13.82
chr11	128395636	128401060	kataegis_71	chr11	128036960	128039844	NA	TB	17.49
chr11	128395636	128401060	kataegis_71	chr11	128039845	128040273	NA	TB	9.98
chr11	128395636	128401060	kataegis_71	chr11	128040274	128041897	NA	TB	13.63
chr11	128395636	128401060	kataegis_71	chr11	128041898	128045887	NA	TB	19.3
chr11	128395636	128401060	kataegis_71	chr11	128045888	128046269	NA	TB	24.75
chr11	128395636	128401060	kataegis_71	chr11	128046270	128050139	NA	TB	21.87
chr11	128395636	128401060	kataegis_71	chr11	128050140	128052645	NA	TB	20.2
chr11	128395636	128401060	kataegis_71	chr11	128052646	128058225	NA	TB	15.03
chr11	128395636	128401060	kataegis_71	chr11	128058226	128061124	NA	TB	18.64
chr11	128395636	128401060	kataegis_71	chr11	128061125	128061372	NA	TB	18.58
chr11	128395636	128401060	kataegis_71	chr11	128061373	128064264	NA	TB	18.42
chr11	128395636	128401060	kataegis_71	chr11	128064265	128069611	NA	TB	20.98
chr11	128395636	128401060	kataegis_71	chr11	128069612	128070769	NA	TB	20.82
chr11	128395636	128401060	kataegis_71	chr11	128070770	128071477	NA	TB	19.03
chr11	128395636	128401060	kataegis_71	chr11	128071478	128074763	NA	TB	19.81
chr11	128395636	128401060	kataegis_71	chr11	128074764	128090998	NA	TB	12.38
chr11	128395636	128401060	kataegis_71	chr11	128090999	128092154	NA	TB	9.95
chr11	128395636	128401060	kataegis_71	chr11	128092155	128095947	NA	TB	11.2
chr11	128395636	128401060	kataegis_71	chr11	128095948	128104915	NA	TB	13.99
chr11	128395636	128401060	kataegis_71	chr11	128104916	128107962	NA	TB	9.54
chr11	128395636	128401060	kataegis_71	chr11	128107963	128117548	NA	TB	5
chr11	128395636	128401060	kataegis_71	chr11	128117549	128123224	NA	TB	9.88
chr11	128395636	128401060	kataegis_71	chr11	128123225	128124779	NA	TB	13.79
chr11	128395636	128401060	kataegis_71	chr11	128124780	128125343	NA	TB	27.71
chr11	128395636	128401060	kataegis_71	chr11	128125344	128127069	NA	TB	18.15
chr11	128395636	128401060	kataegis_71	chr11	128127070	128131995	NA	TB	18.71
chr11	128395636	128401060	kataegis_71	chr11	128131996	128132789	NA	TB	22.34
chr11	128395636	128401060	kataegis_71	chr11	128132790	128137353	NA	TB	16.19
chr11	128395636	128401060	kataegis_71	chr11	128137354	128140246	NA	TB	11.43
chr11	128395636	128401060	kataegis_71	chr11	128140247	128144879	NA	TB	18.53
chr11	128395636	128401060	kataegis_71	chr11	128144880	128149232	NA	TB	17.62
chr11	128395636	128401060	kataegis_71	chr11	128149233	128151183	NA	TB	29.63
chr11	128395636	128401060	kataegis_71	chr11	128151184	128153367	NA	TB	28.12
chr11	128395636	128401060	kataegis_71	chr11	128153368	128154005	NA	TB	26.53
chr11	128395636	128401060	kataegis_71	chr11	128154006	128155862	NA	TB	32.85
chr11	128395636	128401060	kataegis_71	chr11	128155863	128165469	NA	TB	30.21
chr11	128395636	128401060	kataegis_71	chr11	128165598	128167852	NA	TB	35.24
chr11	128395636	128401060	kataegis_71	chr11	128167853	128171584	NA	TB	29.05
chr11	128395636	128401060	kataegis_71	chr11	128171585	128172844	NA	TB	24.08
chr11	128395636	128401060	kataegis_71	chr11	128172845	128174609	NA	TB	23.27
chr11	128395636	128401060	kataegis_71	chr11	128174610	128176184	NA	TB	27.78
chr11	128395636	128401060	kataegis_71	chr11	128176185	128180981	NA	TB	20.89
chr11	128395636	128401060	kataegis_71	chr11	128180982	128182846	NA	TB	23.76
chr11	128395636	128401060	kataegis_71	chr11	128182847	128183732	NA	TB	23.63
chr11	128395636	128401060	kataegis_71	chr11	128183733	128186383	NA	TB	17.13
chr11	128395636	128401060	kataegis_71	chr11	128186384	128187135	NA	TB	28.29
chr11	128395636	128401060	kataegis_71	chr11	128187136	128187288	NA	TB	25.25
chr11	128395636	128401060	kataegis_71	chr11	128187289	128188849	NA	TB	16.97
chr11	128395636	128401060	kataegis_71	chr11	128188850	128189973	NA	TB	19.37
chr11	128395636	128401060	kataegis_71	chr11	128189974	128192690	NA	TB	17.94
chr11	128395636	128401060	kataegis_71	chr11	128192691	128196251	NA	TB	20.17
chr11	128395636	128401060	kataegis_71	chr11	128196337	128203433	NA	TB	20.29
chr11	128395636	128401060	kataegis_71	chr11	128203434	128207335	NA	TB	18.6
chr11	128395636	128401060	kataegis_71	chr11	128207336	128209631	NA	TB	18.33
chr11	128395636	128401060	kataegis_71	chr11	128209632	128213788	NA	TB	18.6
chr11	128395636	128401060	kataegis_71	chr11	128213789	128229742	NA	TB	11.68
chr11	128395636	128401060	kataegis_71	chr11	128229743	128232339	NA	TB	14.26
chr11	128395636	128401060	kataegis_71	chr11	128232340	128235507	NA	TB	10.99
chr11	128395636	128401060	kataegis_71	chr11	128235508	128238986	NA	TB	12.24
chr11	128395636	128401060	kataegis_71	chr11	128238987	128246508	NA	TB	8.99
chr11	128395636	128401060	kataegis_71	chr11	128246509	128249167	NA	TB	11.87
chr11	128395636	128401060	kataegis_71	chr11	128249168	128250215	NA	TB	8.57
chr11	128395636	128401060	kataegis_71	chr11	128250216	128251887	NA	TB	8.61
chr11	128395636	128401060	kataegis_71	chr11	128251888	128254465	NA	TB	9.68
chr11	128395636	128401060	kataegis_71	chr11	128254466	128255561	NA	TB	8.25
chr11	128395636	128401060	kataegis_71	chr11	128255562	128263164	NA	TB	8.91
chr11	128395636	128401060	kataegis_71	chr11	128263165	128263984	NA	TB	8.13
chr11	128395636	128401060	kataegis_71	chr11	128263985	128264721	NA	TB	9.37
chr11	128395636	128401060	kataegis_71	chr11	128264722	128268669	NA	TB	5.19
chr11	128395636	128401060	kataegis_71	chr11	128268670	128270095	NA	TB	9.78
chr11	128395636	128401060	kataegis_71	chr11	128270096	128270639	NA	TB	14.9
chr11	128395636	128401060	kataegis_71	chr11	128270640	128272602	NA	TB	10.36
chr11	128395636	128401060	kataegis_71	chr11	128272603	128272826	NA	TB	7.92
chr11	128395636	128401060	kataegis_71	chr11	128272827	128275433	NA	TB	8.97
chr11	128395636	128401060	kataegis_71	chr11	128275434	128279101	NA	TB	7.97
chr11	128395636	128401060	kataegis_71	chr11	128279102	128286281	NA	TB	7.16
chr11	128395636	128401060	kataegis_71	chr11	128286282	128288283	NA	TB	11.19
chr11	128395636	128401060	kataegis_71	chr11	128288284	128295207	NA	TB	9.26
chr11	128395636	128401060	kataegis_71	chr11	128298774	128298951	NA	TB	8.25
chr11	128395636	128401060	kataegis_71	chr11	128298952	128300240	NA	TB	9.75
chr11	128395636	128401060	kataegis_71	chr11	128304663	128305198	NA	TB	9.8
chr11	128395636	128401060	kataegis_71	chr11	128305199	128308320	NA	TB	7.22
chr11	128395636	128401060	kataegis_71	chr11	128308321	128309760	NA	TB	6.73
chr11	128395636	128401060	kataegis_71	chr11	128317439	128330399	NA	TB	7.4
chr11	128395636	128401060	kataegis_71	chr11	128330400	128331997	NA	TB	8.03
chr11	128395636	128401060	kataegis_71	chr11	128331998	128334574	NA	TB	9.01
chr11	128395636	128401060	kataegis_71	chr11	128334575	128337173	NA	TB	6.83
chr11	128395636	128401060	kataegis_71	chr11	128337174	128338115	NA	TB	7.93
chr11	128395636	128401060	kataegis_71	chr11	128338116	128350491	NA	TB	7.59
chr11	128395636	128401060	kataegis_71	chr11	128350492	128354332	NA	TB	6.36
chr11	128395636	128401060	kataegis_71	chr11	128354333	128355098	NA	TB	7.48
chr11	128395636	128401060	kataegis_71	chr11	128355099	128358755	NA	TB	7.29
chr11	128395636	128401060	kataegis_71	chr11	128358756	128358937	NA	TB	9.99
chr11	128395636	128401060	kataegis_71	chr11	128358938	128361705	NA	TB	6.45
chr11	128395636	128401060	kataegis_71	chr11	128361706	128366717	NA	TB	7
chr11	128395636	128401060	kataegis_71	chr11	128366718	128368068	NA	TB	6.6
chr11	128395636	128401060	kataegis_71	chr11	128368069	128368701	NA	TB	6.23
chr11	128395636	128401060	kataegis_71	chr11	128368702	128371200	kataegis_71	TB	8.68
chr11	128395636	128401060	kataegis_71	chr11	128371201	128372179	kataegis_71	TB	6.76
chr11	128395636	128401060	kataegis_71	chr11	128372180	128374019	kataegis_71	TB	7.21
chr11	128395636	128401060	kataegis_71	chr11	128374020	128374852	kataegis_71	TB	6.81
chr11	128395636	128401060	kataegis_71	chr11	128374853	128384168	kataegis_71	TB	7.99
chr11	128395636	128401060	kataegis_71	chr11	128384169	128384754	kataegis_71	TB	7.15
chr11	128395636	128401060	kataegis_71	chr11	128384755	128388674	kataegis_71	TB	5.8
chr11	128395636	128401060	kataegis_71	chr11	128388675	128391545	kataegis_71	TB	5.52
chr11	128395636	128401060	kataegis_71	chr11	128391546	128392908	kataegis_71	TB	8.75
chr11	128395636	128401060	kataegis_71	chr11	128393005	128395626	kataegis_71	TB	6.34
chr11	128395636	128401060	kataegis_71	chr11	128402081	128434589	kataegis_71	TB	8.36
chr11	128395636	128401060	kataegis_71	chr11	128434590	128448092	NA	TB	6.27
chr11	128395636	128401060	kataegis_71	chr11	128448093	128449765	NA	TB	13.37
chr11	128395636	128401060	kataegis_71	chr11	128449766	128458801	NA	TB	13.94
chr11	128395636	128401060	kataegis_71	chr11	128458802	128468350	NA	TB	13.94
chr11	128395636	128401060	kataegis_71	chr11	128468351	128471148	NA	TB	12.35
chr11	128395636	128401060	kataegis_71	chr11	128471149	128476814	NA	TB	19.41
chr11	128395636	128401060	kataegis_71	chr11	128476815	128477233	NA	TB	24.29
chr11	128395636	128401060	kataegis_71	chr11	128477382	128483366	NA	TB	19.94
chr11	128395636	128401060	kataegis_71	chr11	128483367	128490264	NA	TB	23.47
chr11	128395636	128401060	kataegis_71	chr11	128490265	128494046	NA	TB	32.03
chr11	128395636	128401060	kataegis_71	chr11	128494098	128495119	NA	TB	34.53
chr11	128395636	128401060	kataegis_71	chr11	128495120	128495469	NA	TB	32.55
chr11	128395636	128401060	kataegis_71	chr11	128495470	128496221	NA	TB	33.78
chr11	128395636	128401060	kataegis_71	chr11	128496222	128503810	NA	TB	24.82
chr11	128395636	128401060	kataegis_71	chr11	128503811	128504009	NA	TB	28.36
chr11	128395636	128401060	kataegis_71	chr11	128504010	128505820	NA	TB	19.57
chr11	128395636	128401060	kataegis_71	chr11	128505821	128508726	NA	TB	18.54
chr11	128395636	128401060	kataegis_71	chr11	128508727	128509283	NA	TB	17.28
chr11	128395636	128401060	kataegis_71	chr11	128509284	128511129	NA	TB	10.02
chr11	128395636	128401060	kataegis_71	chr11	128511130	128513880	NA	TB	10.78
chr11	128395636	128401060	kataegis_71	chr11	128513881	128514590	NA	TB	14.09
chr11	128395636	128401060	kataegis_71	chr11	128514591	128517658	NA	TB	11.86
chr11	128395636	128401060	kataegis_71	chr11	128517659	128522856	NA	TB	8.06
chr11	128395636	128401060	kataegis_71	chr11	128522857	128523427	NA	TB	6.63
chr11	128395636	128401060	kataegis_71	chr11	128523428	128528996	NA	TB	9.3
chr11	128395636	128401060	kataegis_71	chr11	128528997	128529616	NA	TB	12.77
chr11	128395636	128401060	kataegis_71	chr11	128529617	128532508	NA	TB	6.4
chr11	128395636	128401060	kataegis_71	chr11	128532509	128533992	NA	TB	8.14
chr11	128395636	128401060	kataegis_71	chr11	128533993	128537755	NA	TB	11.29
chr11	128395636	128401060	kataegis_71	chr11	128537756	128549608	NA	TB	6.48
chr11	128395636	128401060	kataegis_71	chr11	128549609	128555020	NA	TB	8.43
chr11	128395636	128401060	kataegis_71	chr11	128555021	128556082	NA	TB	5.96
chr11	128395636	128401060	kataegis_71	chr11	128556083	128557365	NA	TB	8.65
chr11	128395636	128401060	kataegis_71	chr11	128557366	128559232	NA	TB	6.14
chr11	128395636	128401060	kataegis_71	chr11	128559233	128568369	NA	TB	8.93
chr11	128395636	128401060	kataegis_71	chr11	128568370	128574968	NA	TB	9.52
chr11	128395636	128401060	kataegis_71	chr11	128574969	128576122	NA	TB	15.07
chr11	128395636	128401060	kataegis_71	chr11	128576123	128577853	NA	TB	17.32
chr11	128395636	128401060	kataegis_71	chr11	128577854	128578060	NA	TB	12.62
chr11	128395636	128401060	kataegis_71	chr11	128578061	128590954	NA	TB	9.48
chr11	128395636	128401060	kataegis_71	chr11	128590955	128591679	NA	TB	8.37
chr11	128395636	128401060	kataegis_71	chr11	128591680	128596041	NA	TB	12.41
chr11	128395636	128401060	kataegis_71	chr11	128596042	128597864	NA	TB	8.06
chr11	128395636	128401060	kataegis_71	chr11	128597865	128599139	NA	TB	13.41
chr11	128395636	128401060	kataegis_71	chr11	128599140	128602194	NA	TB	14
chr11	128395636	128401060	kataegis_71	chr11	128602195	128603349	NA	TB	10.59
chr11	128395636	128401060	kataegis_71	chr11	128603350	128611783	NA	TB	13.22
chr11	128395636	128401060	kataegis_71	chr11	128611901	128613565	NA	TB	14.76
chr11	128395636	128401060	kataegis_71	chr11	128613566	128616623	NA	TB	12.85
chr11	128395636	128401060	kataegis_71	chr11	128616624	128618655	NA	TB	11.71
chr11	128395636	128401060	kataegis_71	chr11	128618656	128622353	NA	TB	16.42
chr11	128395636	128401060	kataegis_71	chr11	128622354	128624092	NA	TB	16.6
chr11	128395636	128401060	kataegis_71	chr11	128624093	128634163	NA	TB	12.9
chr11	128395636	128401060	kataegis_71	chr11	128634164	128637279	NA	TB	15.31
chr11	128395636	128401060	kataegis_71	chr11	128637280	128639907	NA	TB	14.78
chr11	128395636	128401060	kataegis_71	chr11	128639908	128642914	NA	TB	19.96
chr11	128395636	128401060	kataegis_71	chr11	128642915	128645929	NA	TB	11.87
chr11	128395636	128401060	kataegis_71	chr11	128645930	128648977	NA	TB	11.72
chr11	128395636	128401060	kataegis_71	chr11	128662468	128663147	NA	TB	14.8
chr11	128395636	128401060	kataegis_71	chr11	128663148	128664380	NA	TB	9.17
chr11	128395636	128401060	kataegis_71	chr11	128664381	128669113	NA	TB	8.87
chr11	128395636	128401060	kataegis_71	chr11	128670436	128671421	NA	TB	5.94
chr11	128395636	128401060	kataegis_71	chr11	128671422	128672545	NA	TB	7.59
chr11	128395636	128401060	kataegis_71	chr11	128673737	128677744	NA	TB	6.26
chr11	128395636	128401060	kataegis_71	chr11	128677745	128680884	NA	TB	6.34
chr11	128395636	128401060	kataegis_71	chr11	128680885	128681324	NA	TB	6.84
chr11	128395636	128401060	kataegis_71	chr11	128681325	128685221	NA	TB	7.86
chr11	128395636	128401060	kataegis_71	chr11	128685222	128691972	NA	TB	6.13
chr11	128395636	128401060	kataegis_71	chr11	128697079	128701527	NA	TB	9.02
chr11	128395636	128401060	kataegis_71	chr11	128701528	128703452	NA	TB	13.06
chr11	128395636	128401060	kataegis_71	chr11	128703453	128706147	NA	TB	9.15
chr11	128395636	128401060	kataegis_71	chr11	128706148	128707427	NA	TB	11.22
chr11	128395636	128401060	kataegis_71	chr11	128707428	128708479	NA	TB	13.63
chr11	128395636	128401060	kataegis_71	chr11	128708480	128709506	NA	TB	18.54
chr11	128395636	128401060	kataegis_71	chr11	128709576	128719614	NA	TB	14.32
chr11	128395636	128401060	kataegis_71	chr11	128719615	128723146	NA	TB	12.47
chr11	128395636	128401060	kataegis_71	chr11	128723147	128727719	NA	TB	9.66
chr11	128395636	128401060	kataegis_71	chr11	128727720	128731721	NA	TB	15.24
chr11	128395636	128401060	kataegis_71	chr11	128731722	128735339	NA	TB	9.02
chr11	128395636	128401060	kataegis_71	chr11	128745178	128745376	NA	TB	6.53
chr11	128395636	128401060	kataegis_71	chr11	128745377	128747618	NA	TB	5.76
chr12	92528801	92540680	kataegis_74	chr12	91772179	91774357	NA	TB	7.69
chr12	92528801	92540680	kataegis_74	chr12	91774358	91776058	NA	TB	16.54
chr12	92528801	92540680	kataegis_74	chr12	91776059	91776540	NA	TB	15.58
chr12	92528801	92540680	kataegis_74	chr12	91776541	91780066	NA	TB	13.34
chr12	92528801	92540680	kataegis_74	chr12	91780067	91784809	NA	TB	5.38
chr12	92528801	92540680	kataegis_74	chr12	91968899	91973385	NA	TB	5.4
chr12	92528801	92540680	kataegis_74	chr12	92202511	92204968	NA	TB	5.19
chr12	92528801	92540680	kataegis_74	chr12	92204969	92207666	NA	TB	12.98
chr12	92528801	92540680	kataegis_74	chr12	92207667	92209081	NA	TB	6.7
chr12	92528801	92540680	kataegis_74	chr12	92209082	92212624	NA	TB	7.13
chr12	92528801	92540680	kataegis_74	chr12	92212625	92213552	NA	TB	5.05
chr12	92528801	92540680	kataegis_74	chr12	92271244	92271948	NA	TB	5.11
chr12	92528801	92540680	kataegis_74	chr12	92383713	92385006	NA	TB	5.23
chr12	92528801	92540680	kataegis_74	chr12	92386025	92388696	NA	TB	5.1
chr12	92528801	92540680	kataegis_74	chr12	92697046	92698779	NA	TB	5.27
chr12	92528801	92540680	kataegis_74	chr12	92752818	92753778	NA	TB	10.24
chr12	92528801	92540680	kataegis_74	chr12	92753779	92757302	NA	TB	10.03
chr12	92528801	92540680	kataegis_74	chr12	92757303	92768098	NA	TB	6.65
chr12	92528801	92540680	kataegis_74	chr12	92787819	92789372	NA	TB	5.87
chr12	92528801	92540680	kataegis_74	chr12	92799830	92802187	NA	TB	10.59
chr12	92528801	92540680	kataegis_74	chr12	92802188	92803091	NA	TB	25.08
chr12	92528801	92540680	kataegis_74	chr12	92803092	92808443	NA	TB	13.29
chr12	92528801	92540680	kataegis_74	chr12	92814194	92815377	NA	TB	13.81
chr12	92528801	92540680	kataegis_74	chr12	92815378	92826491	NA	TB	8.89
chr12	92528801	92540680	kataegis_74	chr12	92826492	92827852	NA	TB	15.76
chr12	92528801	92540680	kataegis_74	chr12	92827853	92835021	NA	TB	18.94
chr12	92528801	92540680	kataegis_74	chr12	92835035	92835455	NA	TB	19.67
chr12	92528801	92540680	kataegis_74	chr12	92835456	92839637	NA	TB	23.57
chr12	92528801	92540680	kataegis_74	chr12	92839638	92842205	NA	TB	18.99
chr12	92528801	92540680	kataegis_74	chr12	92842206	92845434	NA	TB	11.74
chr12	92528801	92540680	kataegis_74	chr12	92845435	92845795	NA	TB	10.28
chr12	92528801	92540680	kataegis_74	chr12	92845796	92855829	NA	TB	9.37
chr12	92528801	92540680	kataegis_74	chr12	92855830	92856361	NA	TB	14.59
chr12	92528801	92540680	kataegis_74	chr12	92856362	92859384	NA	TB	15.68
chr12	92528801	92540680	kataegis_74	chr12	92859385	92867254	NA	TB	17.48
chr12	92528801	92540680	kataegis_74	chr12	92867255	92869119	NA	TB	19.3
chr12	92528801	92540680	kataegis_74	chr12	92869120	92872092	NA	TB	10.46
chr12	92528801	92540680	kataegis_74	chr12	92872093	92872808	NA	TB	13.15
chr12	92528801	92540680	kataegis_74	chr12	92872809	92872995	NA	TB	5.82
chr12	92528801	92540680	kataegis_74	chr12	92872996	92877912	NA	TB	8.01
chr12	92528801	92540680	kataegis_74	chr12	92877913	92878165	NA	TB	6.55
chr12	92528801	92540680	kataegis_74	chr12	92878166	92881010	NA	TB	11.36
chr12	92528801	92540680	kataegis_74	chr12	92881011	92882210	NA	TB	11.32
chr12	92528801	92540680	kataegis_74	chr12	92882211	92883498	NA	TB	11.99
chr12	92528801	92540680	kataegis_74	chr12	92883499	92894502	NA	TB	6.1
chr12	92528801	92540680	kataegis_74	chr12	92894503	92894692	NA	TB	12.91
chr12	92528801	92540680	kataegis_74	chr12	92894693	92898176	NA	TB	6.89
chr12	92528801	92540680	kataegis_74	chr12	92898250	92906338	NA	TB	5.24
chr12	92528801	92540680	kataegis_74	chr12	92906468	92907956	NA	TB	10.01
chr12	92528801	92540680	kataegis_74	chr12	92907957	92909477	NA	TB	8.76
chr12	92528801	92540680	kataegis_74	chr12	92939376	92941893	NA	TB	10.04
chr12	92528801	92540680	kataegis_74	chr12	92941894	92942915	NA	TB	8.89
chr12	92528801	92540680	kataegis_74	chr12	92942916	92944561	NA	TB	5.8
chr12	92528801	92540680	kataegis_74	chr12	92944562	92950724	NA	TB	12.04
chr12	92528801	92540680	kataegis_74	chr12	92950781	92951064	NA	TB	12.73
chr12	92528801	92540680	kataegis_74	chr12	92951136	92951416	NA	TB	12.74
chr12	92528801	92540680	kataegis_74	chr12	92951417	92955099	NA	TB	17.86
chr12	92528801	92540680	kataegis_74	chr12	92955100	92957598	NA	TB	11.61
chr12	92528801	92540680	kataegis_74	chr12	92957599	92959842	NA	TB	29.95
chr12	92528801	92540680	kataegis_74	chr12	92959843	92972862	NA	TB	10.94
chr12	92528801	92540680	kataegis_74	chr12	92972898	92973291	NA	TB	14.02
chr12	92528801	92540680	kataegis_74	chr12	92973292	92976438	NA	TB	18.11
chr12	92528801	92540680	kataegis_74	chr12	92976439	92978058	NA	TB	13.45
chr12	92528801	92540680	kataegis_74	chr12	92978059	92984399	NA	TB	11.52
chr12	92528801	92540680	kataegis_74	chr12	92984400	92984798	NA	TB	17.63
chr12	92528801	92540680	kataegis_74	chr12	92984799	92986231	NA	TB	15.05
chr12	92528801	92540680	kataegis_74	chr12	92986232	92988270	NA	TB	13.69
chr12	92528801	92540680	kataegis_74	chr12	92988271	92991489	NA	TB	12.43
chr12	92528801	92540680	kataegis_74	chr12	92991490	92992364	NA	TB	7.06
chr12	92528801	92540680	kataegis_74	chr12	92992365	92994097	NA	TB	6.43
chr12	92528801	92540680	kataegis_74	chr12	93009933	93010610	NA	TB	5.33
chr12	92528801	92540680	kataegis_74	chr12	93032946	93035405	NA	TB	5.56
chr12	92528801	92540680	kataegis_74	chr12	93035406	93036136	NA	TB	10.49
chr12	92528801	92540680	kataegis_74	chr12	93052839	93053811	NA	TB	5.05
chr12	113494038	113499930	kataegis_75	chr12	113520236	113527822	NA	TB	8.06
chr12	113494038	113499930	kataegis_75	chr12	113527823	113528057	NA	TB	8.91
chr12	113494038	113499930	kataegis_75	chr12	113528058	113530599	NA	TB	14.08
chr12	113494038	113499930	kataegis_75	chr12	113530600	113537234	NA	TB	7.98
chr12	113494038	113499930	kataegis_75	chr12	113587609	113588039	NA	TB	5.86
chr12	113494038	113499930	kataegis_75	chr12	113588040	113596979	NA	TB	5.64
chr12	113494038	113499930	kataegis_75	chr12	113601200	113607729	NA	TB	11.54
chr12	113494038	113499930	kataegis_75	chr12	113607730	113608377	NA	TB	11.47
chr12	113494038	113499930	kataegis_75	chr12	113608378	113625204	NA	TB	6.22
chr12	113494038	113499930	kataegis_75	chr12	113629993	113631625	NA	TB	5.14
chr12	113494038	113499930	kataegis_75	chr12	113660137	113661998	NA	TB	8.42
chr12	113494038	113499930	kataegis_75	chr12	113667649	113668906	NA	TB	8.26
chr12	113494038	113499930	kataegis_75	chr12	113668907	113673667	NA	TB	7.08
chr12	113494038	113499930	kataegis_75	chr12	113673668	113674609	NA	TB	5.51
chr12	113494038	113499930	kataegis_75	chr12	113674610	113677584	NA	TB	8.25
chr12	113494038	113499930	kataegis_75	chr12	113677585	113680457	NA	TB	6.73
chr12	113494038	113499930	kataegis_75	chr12	113769828	113771282	NA	TB	5.11
chr12	113494038	113499930	kataegis_75	chr12	113908805	113909018	NA	TB	5.38
chr12	122456715	122463095	kataegis_76	chr12	122360427	122361552	NA	TB	6.63
chr13	46945347	46949241	kataegis_77	chr13	45916607	45918368	NA	TB	9.55
chr13	46945347	46949241	kataegis_77	chr13	46050114	46050333	NA	TB	5.49
chr13	46945347	46949241	kataegis_77	chr13	46087765	46088132	NA	TB	5.54
chr13	46945347	46949241	kataegis_77	chr13	46625357	46625514	NA	TB	5.8
chr13	46945347	46949241	kataegis_77	chr13	46714608	46716312	NA	TB	6.67
chr13	46945347	46949241	kataegis_77	chr13	46716313	46722570	NA	TB	6.53
chr13	46945347	46949241	kataegis_77	chr13	46726728	46728672	NA	TB	6.82
chr13	46945347	46949241	kataegis_77	chr13	46728673	46732375	NA	TB	9.08
chr13	46945347	46949241	kataegis_77	chr13	46732376	46733147	NA	TB	8.87
chr13	46945347	46949241	kataegis_77	chr13	46733148	46733746	NA	TB	7.11
chr13	46945347	46949241	kataegis_77	chr13	46733747	46737879	NA	TB	10.11
chr13	46945347	46949241	kataegis_77	chr13	46737880	46740781	NA	TB	7.6
chr13	46945347	46949241	kataegis_77	chr13	46740782	46742271	NA	TB	10.42
chr13	46945347	46949241	kataegis_77	chr13	46742272	46748349	NA	TB	12.3
chr13	46945347	46949241	kataegis_77	chr13	46748350	46755422	NA	TB	11.97
chr13	46945347	46949241	kataegis_77	chr13	46755423	46761570	NA	TB	10.79
chr13	46945347	46949241	kataegis_77	chr13	46761571	46769815	NA	TB	7.51
chr13	46945347	46949241	kataegis_77	chr13	46913327	46917149	NA	TB	8.09
chr13	46945347	46949241	kataegis_77	chr13	46917150	46918848	NA	TB	6.67
chr13	46945347	46949241	kataegis_77	chr13	46918849	46919608	NA	TB	5.72
chr13	46945347	46949241	kataegis_77	chr13	46952575	46960445	kataegis_77	TB	6.74
chr13	46945347	46949241	kataegis_77	chr13	46973026	46981074	kataegis_77	TB	6.08
chr13	46945347	46949241	kataegis_77	chr13	47043256	47049886	NA	TB	6.01
chr13	46945347	46949241	kataegis_77	chr13	47050296	47055783	NA	TB	7.33
chr13	46945347	46949241	kataegis_77	chr13	47055805	47056002	NA	TB	5.91
chr13	46945347	46949241	kataegis_77	chr13	47060554	47064213	NA	TB	5.25
chr13	46945347	46949241	kataegis_77	chr13	47064214	47066404	NA	TB	6.78
chr13	46945347	46949241	kataegis_77	chr13	47116414	47120784	NA	TB	5.05
chr13	46945347	46949241	kataegis_77	chr13	47120785	47126149	NA	TB	5.94
chr13	46945347	46949241	kataegis_77	chr13	47126150	47129696	NA	TB	6.39
chr13	46945347	46949241	kataegis_77	chr13	47129697	47130307	NA	TB	9.07
chr13	46945347	46949241	kataegis_77	chr13	47130308	47133609	NA	TB	6.93
chr13	46945347	46949241	kataegis_77	chr13	47146852	47151088	NA	TB	5.03
chr13	46945347	46949241	kataegis_77	chr13	47151108	47152436	NA	TB	6.25
chr13	46945347	46949241	kataegis_77	chr13	47152437	47154325	NA	TB	10.23
chr13	46945347	46949241	kataegis_77	chr13	47154326	47170419	NA	TB	5.87
chr13	46945347	46949241	kataegis_77	chr13	47170420	47171859	NA	TB	9.43
chr13	46945347	46949241	kataegis_77	chr13	47171860	47176358	NA	TB	11.66
chr13	46945347	46949241	kataegis_77	chr13	47176359	47179090	NA	TB	9.64
chr13	46945347	46949241	kataegis_77	chr13	47179091	47179440	NA	TB	6.39
chr13	46945347	46949241	kataegis_77	chr13	47179441	47183502	NA	TB	6.29
chr13	46945347	46949241	kataegis_77	chr13	47183503	47183654	NA	TB	6.36
chr13	46945347	46949241	kataegis_77	chr13	47183655	47185237	NA	TB	9.51
chr13	46945347	46949241	kataegis_77	chr13	47195705	47197172	NA	TB	6.01
chr13	46945347	46949241	kataegis_77	chr13	47201927	47204749	NA	TB	6.94
chr13	46945347	46949241	kataegis_77	chr13	47207112	47210138	NA	TB	6.65
chr13	46945347	46949241	kataegis_77	chr13	47212064	47216013	NA	TB	5.02
chr13	46945347	46949241	kataegis_77	chr13	47216014	47217225	NA	TB	7.96
chr13	46945347	46949241	kataegis_77	chr13	47217226	47217974	NA	TB	7.97
chr13	46945347	46949241	kataegis_77	chr13	47217975	47218262	NA	TB	6.13
chr13	46945347	46949241	kataegis_77	chr13	47227521	47233799	NA	TB	8.43
chr13	46945347	46949241	kataegis_77	chr13	47233800	47234876	NA	TB	8.48
chr13	46945347	46949241	kataegis_77	chr13	47234877	47237465	NA	TB	11.1
chr13	46945347	46949241	kataegis_77	chr13	47237466	47240411	NA	TB	8.71
chr13	46945347	46949241	kataegis_77	chr13	47240412	47245749	NA	TB	11.24
chr13	46945347	46949241	kataegis_77	chr13	47245750	47253131	NA	TB	12.43
chr13	46945347	46949241	kataegis_77	chr13	47253132	47253480	NA	TB	13.66
chr13	46945347	46949241	kataegis_77	chr13	47253481	47253881	NA	TB	20.47
chr13	46945347	46949241	kataegis_77	chr13	47253882	47257639	NA	TB	16.04
chr13	46945347	46949241	kataegis_77	chr13	47257640	47265475	NA	TB	7.94
chr13	46945347	46949241	kataegis_77	chr13	47265476	47271568	NA	TB	10.97
chr13	46945347	46949241	kataegis_77	chr13	47271569	47272857	NA	TB	9.16
chr13	46945347	46949241	kataegis_77	chr13	47272858	47280920	NA	TB	6.08
chr13	46945347	46949241	kataegis_77	chr13	47280921	47281756	NA	TB	6.83
chr13	46945347	46949241	kataegis_77	chr13	47281757	47283313	NA	TB	6.53
chr13	46945347	46949241	kataegis_77	chr13	47283314	47288311	NA	TB	8.95
chr13	46945347	46949241	kataegis_77	chr13	47288312	47298651	NA	TB	10.22
chr13	46945347	46949241	kataegis_77	chr13	47298652	47298935	NA	TB	14.55
chr13	46945347	46949241	kataegis_77	chr13	47298936	47299640	NA	TB	11.12
chr13	46945347	46949241	kataegis_77	chr13	47299641	47305256	NA	TB	9.06
chr13	46945347	46949241	kataegis_77	chr13	47305257	47306532	NA	TB	5.65
chr13	46945347	46949241	kataegis_77	chr13	47306533	47307444	NA	TB	8.45
chr13	46945347	46949241	kataegis_77	chr13	47307445	47308216	NA	TB	5.69
chr13	46945347	46949241	kataegis_77	chr13	47308217	47309262	NA	TB	9.9
chr13	46945347	46949241	kataegis_77	chr13	47309263	47309497	NA	TB	5.37
chr13	46945347	46949241	kataegis_77	chr13	47309498	47310783	NA	TB	7.49
chr13	46945347	46949241	kataegis_77	chr13	47318242	47319206	NA	TB	6.23
chr13	46945347	46949241	kataegis_77	chr13	47319235	47325922	NA	TB	12.42
chr13	46945347	46949241	kataegis_77	chr13	47325923	47326867	NA	TB	13.3
chr13	46945347	46949241	kataegis_77	chr13	47326868	47330787	NA	TB	5.69
chr13	46945347	46949241	kataegis_77	chr13	47330788	47339200	NA	TB	5.53
chr13	46945347	46949241	kataegis_77	chr13	47339909	47340992	NA	TB	5.97
chr13	46945347	46949241	kataegis_77	chr13	47352132	47352285	NA	TB	5.55
chr13	46945347	46949241	kataegis_77	chr13	47365760	47366428	NA	TB	7.61
chr13	46945347	46949241	kataegis_77	chr13	47366429	47367260	NA	TB	10.9
chr13	46945347	46949241	kataegis_77	chr13	47368563	47369183	NA	TB	6.51
chr13	46945347	46949241	kataegis_77	chr13	48810949	48811227	NA	TB	5.22
chr13	46945347	46949241	kataegis_77	chr13	48860345	48862558	NA	TB	8.61
chr13	46945347	46949241	kataegis_77	chr13	49066534	49068232	NA	TB	6.49
chr13	46945347	46949241	kataegis_77	chr13	52024129	52027327	NA	TB	6.7
chr14	69257982	69263908	kataegis_79	chr14	68400706	68403283	NA	TB	9.22
chr14	69257982	69263908	kataegis_79	chr14	68403284	68404885	NA	TB	13.43
chr14	69257982	69263908	kataegis_79	chr14	68407117	68408626	NA	TB	10.46
chr14	69257982	69263908	kataegis_79	chr14	68408627	68409281	NA	TB	9.17
chr14	69257982	69263908	kataegis_79	chr14	68409282	68412116	NA	TB	11.03
chr14	69257982	69263908	kataegis_79	chr14	68412117	68413539	NA	TB	13.88
chr14	69257982	69263908	kataegis_79	chr14	68413540	68415751	NA	TB	7.97
chr14	69257982	69263908	kataegis_79	chr14	68415752	68420131	NA	TB	5.7
chr14	69257982	69263908	kataegis_79	chr14	68420132	68424942	NA	TB	6.34
chr14	69257982	69263908	kataegis_79	chr14	68424943	68425611	NA	TB	11.47
chr14	69257982	69263908	kataegis_79	chr14	68428084	68432412	NA	TB	6.55
chr14	69257982	69263908	kataegis_79	chr14	68676566	68677740	NA	TB	5.28
chr14	69257982	69263908	kataegis_79	chr14	68677741	68680247	NA	TB	12.96
chr14	69257982	69263908	kataegis_79	chr14	68692771	68695885	NA	TB	7.41
chr14	69257982	69263908	kataegis_79	chr14	68695886	68698199	NA	TB	7.38
chr14	69257982	69263908	kataegis_79	chr14	68698200	68698471	NA	TB	7.37
chr14	69257982	69263908	kataegis_79	chr14	68698472	68699707	NA	TB	6.67
chr14	69257982	69263908	kataegis_79	chr14	68699708	68700114	NA	TB	6.23
chr14	69257982	69263908	kataegis_79	chr14	68700115	68700419	NA	TB	5.98
chr14	69257982	69263908	kataegis_79	chr14	68700420	68708751	NA	TB	5.83
chr14	69257982	69263908	kataegis_79	chr14	68708752	68709635	NA	TB	20.11
chr14	69257982	69263908	kataegis_79	chr14	68709636	68717131	NA	TB	23.32
chr14	69257982	69263908	kataegis_79	chr14	68717132	68718188	NA	TB	34.92
chr14	69257982	69263908	kataegis_79	chr14	68718189	68723170	NA	TB	25.46
chr14	69257982	69263908	kataegis_79	chr14	68723171	68726966	NA	TB	27.12
chr14	69257982	69263908	kataegis_79	chr14	68726967	68727483	NA	TB	17.44
chr14	69257982	69263908	kataegis_79	chr14	68727484	68730032	NA	TB	29.79
chr14	69257982	69263908	kataegis_79	chr14	68730033	68731477	NA	TB	21.76
chr14	69257982	69263908	kataegis_79	chr14	68731478	68734583	NA	TB	17.21
chr14	69257982	69263908	kataegis_79	chr14	68734584	68736658	NA	TB	23.79
chr14	69257982	69263908	kataegis_79	chr14	68736659	68738069	NA	TB	17.25
chr14	69257982	69263908	kataegis_79	chr14	68738070	68743699	NA	TB	7.84
chr14	69257982	69263908	kataegis_79	chr14	68743700	68745968	NA	TB	10.52
chr14	69257982	69263908	kataegis_79	chr14	68745969	68753462	NA	TB	16.22
chr14	69257982	69263908	kataegis_79	chr14	68753463	68754066	NA	TB	17.64
chr14	69257982	69263908	kataegis_79	chr14	68754067	68754639	NA	TB	11.32
chr14	69257982	69263908	kataegis_79	chr14	68754640	68759225	NA	TB	16.72
chr14	69257982	69263908	kataegis_79	chr14	68759226	68764889	NA	TB	10.81
chr14	69257982	69263908	kataegis_79	chr14	68764890	68772886	NA	TB	7.82
chr14	69257982	69263908	kataegis_79	chr14	68772887	68774422	NA	TB	11.22
chr14	69257982	69263908	kataegis_79	chr14	68774423	68779588	NA	TB	10.52
chr14	69257982	69263908	kataegis_79	chr14	68779589	68780693	NA	TB	7.05
chr14	69257982	69263908	kataegis_79	chr14	68780694	68781255	NA	TB	8.27
chr14	69257982	69263908	kataegis_79	chr14	68781256	68781440	NA	TB	8.59
chr14	69257982	69263908	kataegis_79	chr14	68781441	68783801	NA	TB	7.01
chr14	69257982	69263908	kataegis_79	chr14	68783802	68786214	NA	TB	9.14
chr14	69257982	69263908	kataegis_79	chr14	68786215	68787652	NA	TB	5.17
chr14	69257982	69263908	kataegis_79	chr14	68787653	68788105	NA	TB	6.34
chr14	69257982	69263908	kataegis_79	chr14	68789232	68789578	NA	TB	5.73
chr14	69257982	69263908	kataegis_79	chr14	68814903	68816647	NA	TB	9.19
chr14	69257982	69263908	kataegis_79	chr14	68821283	68824596	NA	TB	7.04
chr14	69257982	69263908	kataegis_79	chr14	68824597	68832278	NA	TB	8.11
chr14	69257982	69263908	kataegis_79	chr14	68832279	68834593	NA	TB	8.85
chr14	69257982	69263908	kataegis_79	chr14	68834594	68835802	NA	TB	9.95
chr14	69257982	69263908	kataegis_79	chr14	68835803	68836809	NA	TB	12.23
chr14	69257982	69263908	kataegis_79	chr14	68836810	68839791	NA	TB	11.41
chr14	69257982	69263908	kataegis_79	chr14	68839792	68843210	NA	TB	9.82
chr14	69257982	69263908	kataegis_79	chr14	68843211	68843382	NA	TB	5.11
chr14	69257982	69263908	kataegis_79	chr14	68843383	68849960	NA	TB	6.44
chr14	69257982	69263908	kataegis_79	chr14	68849961	68850710	NA	TB	5.56
chr14	69257982	69263908	kataegis_79	chr14	68857504	68867851	NA	TB	6.44
chr14	69257982	69263908	kataegis_79	chr14	68867852	68869223	NA	TB	5.83
chr14	69257982	69263908	kataegis_79	chr14	68869224	68871912	NA	TB	13.5
chr14	69257982	69263908	kataegis_79	chr14	68871913	68872300	NA	TB	10.03
chr14	69257982	69263908	kataegis_79	chr14	68875273	68876316	NA	TB	10.11
chr14	69257982	69263908	kataegis_79	chr14	68876317	68877471	NA	TB	11
chr14	69257982	69263908	kataegis_79	chr14	68877472	68878916	NA	TB	7.23
chr14	69257982	69263908	kataegis_79	chr14	68889603	68892516	NA	TB	7.72
chr14	69257982	69263908	kataegis_79	chr14	68904072	68910596	NA	TB	7.17
chr14	69257982	69263908	kataegis_79	chr14	68924723	68927696	NA	TB	5.2
chr14	69257982	69263908	kataegis_79	chr14	68927697	68927896	NA	TB	6.05
chr14	69257982	69263908	kataegis_79	chr14	68950710	68953334	NA	TB	6
chr14	69257982	69263908	kataegis_79	chr14	68969446	68970842	NA	TB	5.45
chr14	69257982	69263908	kataegis_79	chr14	68970843	68975082	NA	TB	6.61
chr14	69257982	69263908	kataegis_79	chr14	68975083	68982025	NA	TB	6.47
chr14	69257982	69263908	kataegis_79	chr14	68985382	68987168	NA	TB	6.03
chr14	69257982	69263908	kataegis_79	chr14	69150271	69153403	NA	TB	6.45
chr14	94941659	94958699	kataegis_80	chr14	94965794	94967547	NA	TB	5.59
chr14	96175363	96182629	kataegis_81	chr14	96020720	96029083	NA	TB	6.02
chr14	96175363	96182629	kataegis_81	chr14	96029084	96030213	NA	TB	14.7
chr14	96175363	96182629	kataegis_81	chr14	96030214	96032379	NA	TB	8.35
chr14	96175363	96182629	kataegis_81	chr14	96032380	96035649	NA	TB	6.77
chr14	96175363	96182629	kataegis_81	chr14	96037297	96038779	NA	TB	5.79
chr14	96175363	96182629	kataegis_81	chr14	96038780	96039956	NA	TB	5.87
chr14	96175363	96182629	kataegis_81	chr14	96079045	96081573	NA	TB	6.38
chr14	96175363	96182629	kataegis_81	chr14	96452887	96453514	NA	TB	6.61
chr16	10962189	10976027	kataegis_118	chr16	10601889	10609223	NA	TB	6.28
chr16	10962189	10976027	kataegis_118	chr16	10609224	10610619	NA	TB	7.9
chr16	10962189	10976027	kataegis_118	chr16	10623289	10624594	NA	TB	12.89
chr16	10962189	10976027	kataegis_118	chr16	10834365	10837115	NA	TB	6.03
chr16	10962189	10976027	kataegis_118	chr16	10837116	10838270	NA	TB	9.36
chr16	10962189	10976027	kataegis_118	chr16	10838271	10839718	NA	TB	14.76
chr16	10962189	10976027	kataegis_118	chr16	10839719	10840723	NA	TB	8.08
chr16	10962189	10976027	kataegis_118	chr16	10843598	10851286	NA	TB	7.22
chr16	10962189	10976027	kataegis_118	chr16	10851287	10854395	NA	TB	5.41
chr16	10962189	10976027	kataegis_118	chr16	10863276	10868156	NA	TB	5.88
chr16	10962189	10976027	kataegis_118	chr16	12008512	12010938	NA	TB	6.06
chr16	11334576	11352623	kataegis_119	chr16	11045521	11047330	NA	TB	5.75
chr16	11361730	11369505	kataegis_119	chr16	11045521	11047330	NA	TB	6.23
chr16	11361730	11369505	kataegis_119	chr16	11047331	11055793	NA	TB	5.14
chr16	11361730	11369505	kataegis_119	chr16	11078155	11079279	NA	TB	5.23
chr16	11361730	11369505	kataegis_119	chr16	11447315	11452430	NA	TB	5.55
chr16	11369754	11370634	kataegis_119	chr16	11047331	11055793	NA	TB	6.55
chr16	11369754	11370634	kataegis_119	chr16	11078155	11079279	NA	TB	5.78
chr16	11369754	11370634	kataegis_119	chr16	11447315	11452430	NA	TB	5.63
chr16	27322988	27339212	kataegis_120	chr16	27126195	27127640	NA	TB	5.12
chr16	27322988	27339212	kataegis_120	chr16	27157565	27157813	NA	TB	6.02
chr16	27322988	27339212	kataegis_120	chr16	27164847	27172737	NA	TB	5.36
chr16	27322988	27339212	kataegis_120	chr16	27172738	27174159	NA	TB	8.19
chr16	27322988	27339212	kataegis_120	chr16	27174160	27176096	NA	TB	5.34
chr16	27322988	27339212	kataegis_120	chr16	27176097	27176627	NA	TB	8.44
chr16	27322988	27339212	kataegis_120	chr16	27176628	27178642	NA	TB	6.14
chr16	27322988	27339212	kataegis_120	chr16	27178643	27181221	NA	TB	9.48
chr16	27322988	27339212	kataegis_120	chr16	27181222	27185482	NA	TB	9.15
chr16	27322988	27339212	kataegis_120	chr16	27185483	27186504	NA	TB	10.18
chr16	27322988	27339212	kataegis_120	chr16	27186505	27197642	NA	TB	6.04
chr16	27322988	27339212	kataegis_120	chr16	27198431	27206084	NA	TB	8.07
chr16	27322988	27339212	kataegis_120	chr16	27206085	27215739	NA	TB	5.04
chr16	27322988	27339212	kataegis_120	chr16	27215740	27229146	NA	TB	5.51
chr16	27322988	27339212	kataegis_120	chr16	27229147	27237470	NA	TB	5.55
chr16	27322988	27339212	kataegis_120	chr16	27237496	27250048	NA	TB	9.74
chr16	27322988	27339212	kataegis_120	chr16	27250049	27265082	NA	TB	6.57
chr16	27322988	27339212	kataegis_120	chr16	27265083	27265824	NA	TB	12.6
chr16	27322988	27339212	kataegis_120	chr16	27265825	27277674	NA	TB	7.73
chr16	27322988	27339212	kataegis_120	chr16	27277675	27281291	NA	TB	6.92
chr16	27322988	27339212	kataegis_120	chr16	27281292	27283486	NA	TB	13.68
chr16	27322988	27339212	kataegis_120	chr16	27283487	27285509	NA	TB	11.86
chr16	27322988	27339212	kataegis_120	chr16	27285668	27288115	NA	TB	10.2
chr16	27322988	27339212	kataegis_120	chr16	27288116	27292786	NA	TB	9.27
chr16	27322988	27339212	kataegis_120	chr16	27292787	27300237	NA	TB	5.37
chr16	27322988	27339212	kataegis_120	chr16	27300238	27320463	kataegis_120	TB	5.12
chr16	27322988	27339212	kataegis_120	chr16	27412434	27412698	NA	TB	5.75
chr16	27322988	27339212	kataegis_120	chr16	27415045	27418851	NA	TB	5.46
chr16	27322988	27339212	kataegis_120	chr16	27426922	27432540	NA	TB	5.3
chr16	27322988	27339212	kataegis_120	chr16	27432541	27433275	NA	TB	5.49
chr16	27322988	27339212	kataegis_120	chr16	27433276	27434752	NA	TB	6.89
chr16	27322988	27339212	kataegis_120	chr16	27435753	27442543	NA	TB	7.09
chr16	27322988	27339212	kataegis_120	chr16	27442544	27450486	NA	TB	6.75
chr16	27322988	27339212	kataegis_120	chr16	27454388	27454755	NA	TB	5.31
chr16	27322988	27339212	kataegis_120	chr16	27463198	27465548	NA	TB	7.87
chr16	27322988	27339212	kataegis_120	chr16	27466775	27469619	NA	TB	5.95
chr16	85928199	85933639	kataegis_121	chr16	85840364	85845270	NA	TB	5.18
chr16	85928199	85933639	kataegis_121	chr16	85868779	85873197	NA	TB	6.09
chr16	85928199	85933639	kataegis_121	chr16	85873198	85875980	NA	TB	7.02
chr16	85928199	85933639	kataegis_121	chr16	85875981	85876402	NA	TB	7.33
chr16	85928199	85933639	kataegis_121	chr16	85876403	85884962	NA	TB	5.95
chr16	85928199	85933639	kataegis_121	chr16	85885983	85887281	NA	TB	6.12
chr16	85928199	85933639	kataegis_121	chr16	85887349	85888870	NA	TB	5.03
chr16	85928199	85933639	kataegis_121	chr16	85964295	85968414	NA	TB	6.16
chr16	85928199	85933639	kataegis_121	chr16	85972147	85979033	NA	TB	5.41
chr16	85928199	85933639	kataegis_121	chr16	85979034	85984251	NA	TB	8.33
chr16	85928199	85933639	kataegis_121	chr16	85984252	85988954	NA	TB	5.84
chr16	85928199	85933639	kataegis_121	chr16	85988955	85996468	NA	TB	5.09
chr16	85928199	85933639	kataegis_121	chr16	85996469	85997122	NA	TB	6.47
chr16	85928199	85933639	kataegis_121	chr16	85997123	86011236	NA	TB	7.7
chr16	85928199	85933639	kataegis_121	chr16	86011237	86012162	NA	TB	9.88
chr16	85928199	85933639	kataegis_121	chr16	86012163	86022549	NA	TB	7.89
chr16	85928199	85933639	kataegis_121	chr16	86022550	86024067	NA	TB	15.06
chr16	85928199	85933639	kataegis_121	chr16	86024068	86025902	NA	TB	14.24
chr16	85928199	85933639	kataegis_121	chr16	86025903	86027447	NA	TB	12.39
chr16	85928199	85933639	kataegis_121	chr16	86027448	86032900	NA	TB	13.11
chr16	85928199	85933639	kataegis_121	chr16	86032901	86037613	NA	TB	11.71
chr16	85928199	85933639	kataegis_121	chr16	86037614	86041826	NA	TB	9.23
chr16	85928199	85933639	kataegis_121	chr16	86041827	86043524	NA	TB	17.63
chr16	85928199	85933639	kataegis_121	chr16	86043525	86050147	NA	TB	30.28
chr16	85928199	85933639	kataegis_121	chr16	86050148	86055608	NA	TB	24.91
chr16	85928199	85933639	kataegis_121	chr16	86055609	86057008	NA	TB	8.71
chr16	85928199	85933639	kataegis_121	chr16	86057009	86058725	NA	TB	9.03
chr16	85928199	85933639	kataegis_121	chr16	86533105	86533570	NA	TB	5.06
chr16	85928199	85933639	kataegis_121	chr16	86533571	86542831	NA	TB	5.4
chr16	85928199	85933639	kataegis_121	chr16	86542832	86546072	NA	TB	7.1
chr16	85928199	85933639	kataegis_121	chr16	86546073	86549983	NA	TB	5.7
chr16	85928199	85933639	kataegis_121	chr16	86549984	86552124	NA	TB	10.37
chr16	85928199	85933639	kataegis_121	chr16	86552125	86556062	NA	TB	10.41
chr16	85928199	85933639	kataegis_121	chr16	86556063	86561656	NA	TB	5.87
chr17	56403571	56414165	kataegis_122	chr17	56490636	56492211	NA	TB	5.91
chr17	56403571	56414165	kataegis_122	chr17	56503661	56504656	NA	TB	5.42
chr17	56403571	56414165	kataegis_122	chr17	56590746	56592938	NA	TB	6.14
chr17	56429019	56431709	kataegis_122	chr17	56490636	56492211	NA	TB	7.46
chr17	56429019	56431709	kataegis_122	chr17	56503661	56504656	NA	TB	5.23
chr17	56429019	56431709	kataegis_122	chr17	56583925	56590745	NA	TB	5.63
chr17	56429019	56431709	kataegis_122	chr17	56590746	56592938	NA	TB	6.59
chr17	56429019	56431709	kataegis_122	chr17	57082152	57093050	NA	TB	7.53
chr17	57918051	57925439	kataegis_123	chr17	57822889	57824271	NA	TB	5.9
chr17	57918051	57925439	kataegis_123	chr17	57824272	57828250	NA	TB	6.13
chr17	57918051	57925439	kataegis_123	chr17	57862511	57864116	NA	TB	5.79
chr17	61979871	62003724	kataegis_124	chr17	62005583	62021145	kataegis_124	TB	10.36
chr17	61979871	62003724	kataegis_124	chr17	62021146	62027959	kataegis_124	TB	11.74
chr17	61979871	62003724	kataegis_124	chr17	62027960	62029977	kataegis_124	TB	8.53
chr17	61979871	62003724	kataegis_124	chr17	62059158	62060597	NA	TB	5.53
chr17	61979871	62003724	kataegis_124	chr17	62060598	62070216	NA	TB	7.45
chr17	61979871	62003724	kataegis_124	chr17	62083586	62091003	NA	TB	7.93
chr17	61979871	62003724	kataegis_124	chr17	62091004	62094020	NA	TB	13.56
chr17	61979871	62003724	kataegis_124	chr17	62094021	62097310	NA	TB	15.38
chr17	61979871	62003724	kataegis_124	chr17	62097311	62100670	NA	TB	11.14
chr17	61979871	62003724	kataegis_124	chr17	62100671	62103594	NA	TB	16.99
chr17	61979871	62003724	kataegis_124	chr17	62103595	62105781	NA	TB	14.21
chr17	61979871	62003724	kataegis_124	chr17	62124746	62124917	NA	TB	5.6
chr17	61979871	62003724	kataegis_124	chr17	62153887	62154641	NA	TB	5.47
chr17	61979871	62003724	kataegis_124	chr17	62196303	62199346	NA	TB	8.66
chr17	61979871	62003724	kataegis_124	chr17	62207792	62209210	NA	TB	29.23
chr17	61979871	62003724	kataegis_124	chr17	62209211	62219596	NA	TB	13.38
chr17	61979871	62003724	kataegis_124	chr17	62219597	62221598	NA	TB	10.48
chr17	61979871	62003724	kataegis_124	chr17	62221599	62222581	NA	TB	16.37
chr17	61979871	62003724	kataegis_124	chr17	62222582	62224253	NA	TB	10.36
chr17	61979871	62003724	kataegis_124	chr17	62224254	62225962	NA	TB	10.33
chr17	61979871	62003724	kataegis_124	chr17	62225963	62226119	NA	TB	8.22
chr17	61979871	62003724	kataegis_124	chr17	62295106	62295634	NA	TB	7.28
chr17	61979871	62003724	kataegis_124	chr17	62355844	62357361	NA	TB	5.28
chr17	62005583	62021145	kataegis_124	chr17	61979871	62003724	kataegis_124	TB	14.27
chr17	62005583	62021145	kataegis_124	chr17	62091004	62094020	NA	TB	9.06
chr17	62005583	62021145	kataegis_124	chr17	62094021	62097310	NA	TB	10.38
chr17	62005583	62021145	kataegis_124	chr17	62097311	62100670	NA	TB	12.21
chr17	62005583	62021145	kataegis_124	chr17	62100671	62103594	NA	TB	12.73
chr17	62005583	62021145	kataegis_124	chr17	62103595	62105781	NA	TB	9.54
chr17	62005583	62021145	kataegis_124	chr17	62124918	62126000	NA	TB	5.13
chr17	62005583	62021145	kataegis_124	chr17	62196303	62199346	NA	TB	8.18
chr17	62005583	62021145	kataegis_124	chr17	62207792	62209210	NA	TB	13.32
chr17	62005583	62021145	kataegis_124	chr17	62209211	62219596	NA	TB	7.3
chr17	62005583	62021145	kataegis_124	chr17	62219597	62221598	NA	TB	7.04
chr17	62005583	62021145	kataegis_124	chr17	62221599	62222581	NA	TB	8.82
chr17	62005583	62021145	kataegis_124	chr17	62222582	62224253	NA	TB	16.45
chr17	62005583	62021145	kataegis_124	chr17	62224254	62225962	NA	TB	5.2
chr17	62005583	62021145	kataegis_124	chr17	62225963	62226119	NA	TB	6.6
chr17	62005583	62021145	kataegis_124	chr17	62354942	62355843	NA	TB	5.47
chr18	60848888	60864012	kataegis_128	chr18	60681190	60681845	NA	TB	7.04
chr18	60848888	60864012	kataegis_128	chr18	60682158	60682521	NA	TB	5.93
chr18	60848888	60864012	kataegis_128	chr18	60682522	60683752	NA	TB	6.96
chr18	60848888	60864012	kataegis_128	chr18	60683753	60684901	NA	TB	5.5
chr18	60848888	60864012	kataegis_128	chr18	60694797	60695913	NA	TB	5.51
chr18	60848888	60864012	kataegis_128	chr18	60697489	60699228	NA	TB	5.39
chr18	60848888	60864012	kataegis_128	chr18	60796263	60797713	kataegis_125_126	TB	5.49
chr18	60848888	60864012	kataegis_128	chr18	60825893	60831308	kataegis_126_127	TB	5.05
chr18	60848888	60864012	kataegis_128	chr18	60842348	60845030	kataegis_127	TB	5.03
chr18	60848888	60864012	kataegis_128	chr18	60909389	60916232	NA	TB	5.13
chr18	60848888	60864012	kataegis_128	chr18	60924879	60936060	NA	TB	6.59
chr18	60848888	60864012	kataegis_128	chr18	60940264	60941491	NA	TB	8.46
chr18	60848888	60864012	kataegis_128	chr18	60942089	60943371	NA	TB	7.56
chr18	60848888	60864012	kataegis_128	chr18	60950597	60954535	NA	TB	6.38
chr18	60848888	60864012	kataegis_128	chr18	60954536	60955607	NA	TB	8.41
chr18	60848888	60864012	kataegis_128	chr18	60955643	60961959	NA	TB	7.18
chr18	60848888	60864012	kataegis_128	chr18	60961960	60966951	kataegis_129	TB	6.69
chr18	60848888	60864012	kataegis_128	chr18	60966952	60973990	kataegis_129	TB	8.16
chr18	60848888	60864012	kataegis_128	chr18	60973991	60975170	kataegis_129	TB	10.26
chr18	60848888	60864012	kataegis_128	chr18	60975171	60976324	kataegis_129	TB	13.11
chr18	60848888	60864012	kataegis_128	chr18	60976325	60978738	kataegis_129	TB	10.5
chr18	60848888	60864012	kataegis_128	chr18	60978739	60979905	kataegis_129	TB	16.74
chr18	60848888	60864012	kataegis_128	chr18	60979906	60982874	kataegis_129	TB	11.78
chr18	60848888	60864012	kataegis_128	chr18	60982875	60990419	kataegis_129	TB	12.01
chr18	60848888	60864012	kataegis_128	chr18	60990420	60993531	kataegis_129	TB	10.26
chr18	60848888	60864012	kataegis_128	chr18	60993532	60994497	kataegis_129	TB	7.97
chr18	60848888	60864012	kataegis_128	chr18	60994498	60995050	kataegis_129	TB	7.74
chr18	60848888	60864012	kataegis_128	chr18	61000635	61007110	kataegis_129	TB	5.47
chr18	60848888	60864012	kataegis_128	chr18	61007111	61007855	kataegis_129	TB	5.1
chr18	60982875	60990419	kataegis_129	chr18	60188218	60188710	NA	TB	7.1
chr18	60982875	60990419	kataegis_129	chr18	60376132	60378726	NA	TB	5.22
chr18	60982875	60990419	kataegis_129	chr18	60650094	60651964	NA	TB	5.51
chr18	60982875	60990419	kataegis_129	chr18	60661681	60666198	NA	TB	8.35
chr18	60982875	60990419	kataegis_129	chr18	60666199	60667872	NA	TB	6.25
chr18	60982875	60990419	kataegis_129	chr18	60667873	60673379	NA	TB	8.68
chr18	60982875	60990419	kataegis_129	chr18	60673380	60676526	NA	TB	13.41
chr18	60982875	60990419	kataegis_129	chr18	60676527	60680120	NA	TB	34.04
chr18	60982875	60990419	kataegis_129	chr18	60680121	60681189	NA	TB	29.91
chr18	60982875	60990419	kataegis_129	chr18	60681190	60681845	NA	TB	33.43
chr18	60982875	60990419	kataegis_129	chr18	60681846	60682157	NA	TB	33.16
chr18	60982875	60990419	kataegis_129	chr18	60682158	60682521	NA	TB	33.69
chr18	60982875	60990419	kataegis_129	chr18	60682522	60683752	NA	TB	33.53
chr18	60982875	60990419	kataegis_129	chr18	60683753	60684901	NA	TB	33.76
chr18	60982875	60990419	kataegis_129	chr18	60684902	60687253	NA	TB	33.7
chr18	60982875	60990419	kataegis_129	chr18	60687254	60694796	NA	TB	33.24
chr18	60982875	60990419	kataegis_129	chr18	60694797	60695913	NA	TB	22.34
chr18	60982875	60990419	kataegis_129	chr18	60695914	60697488	NA	TB	15.86
chr18	60982875	60990419	kataegis_129	chr18	60697489	60699228	NA	TB	22.89
chr18	60982875	60990419	kataegis_129	chr18	60699229	60709888	NA	TB	8.09
chr18	60982875	60990419	kataegis_129	chr18	60709889	60712301	NA	TB	10.24
chr18	60982875	60990419	kataegis_129	chr18	60712302	60712536	NA	TB	8.45
chr18	60982875	60990419	kataegis_129	chr18	60712537	60715273	NA	TB	6.27
chr18	60982875	60990419	kataegis_129	chr18	60715274	60715840	NA	TB	8.69
chr18	60982875	60990419	kataegis_129	chr18	60715841	60717130	NA	TB	9.71
chr18	60982875	60990419	kataegis_129	chr18	60725035	60726089	NA	TB	8.34
chr18	60982875	60990419	kataegis_129	chr18	60726090	60731838	NA	TB	7.23
chr18	60982875	60990419	kataegis_129	chr18	60731839	60734685	NA	TB	11.65
chr18	60982875	60990419	kataegis_129	chr18	60734686	60739707	NA	TB	13.42
chr18	60982875	60990419	kataegis_129	chr18	60739708	60741162	NA	TB	7.5
chr18	60982875	60990419	kataegis_129	chr18	60741163	60742652	NA	TB	11.86
chr18	60982875	60990419	kataegis_129	chr18	60742653	60744548	NA	TB	15.34
chr18	60982875	60990419	kataegis_129	chr18	60744549	60745818	NA	TB	17.2
chr18	60982875	60990419	kataegis_129	chr18	60745819	60751663	NA	TB	9.08
chr18	60982875	60990419	kataegis_129	chr18	60751664	60753164	NA	TB	8.61
chr18	60982875	60990419	kataegis_129	chr18	60753165	60761045	NA	TB	8.67
chr18	60982875	60990419	kataegis_129	chr18	60761046	60775141	kataegis_125	TB	6.26
chr18	60982875	60990419	kataegis_129	chr18	60775142	60779864	kataegis_125	TB	12.69
chr18	60982875	60990419	kataegis_129	chr18	60779865	60781228	kataegis_125	TB	18.55
chr18	60982875	60990419	kataegis_129	chr18	60781229	60781892	kataegis_125	TB	14.15
chr18	60982875	60990419	kataegis_129	chr18	60781893	60782159	kataegis_125	TB	17.55
chr18	60982875	60990419	kataegis_129	chr18	60782160	60787462	kataegis_125_126	TB	23.86
chr18	60982875	60990419	kataegis_129	chr18	60787463	60790848	kataegis_125_126	TB	25.94
chr18	60982875	60990419	kataegis_129	chr18	60790980	60791939	kataegis_125_126	TB	33.41
chr18	60982875	60990419	kataegis_129	chr18	60791940	60796262	kataegis_125_126	TB	33.58
chr18	60982875	60990419	kataegis_129	chr18	60796263	60797713	kataegis_125_126	TB	33.73
chr18	60982875	60990419	kataegis_129	chr18	60797714	60799928	kataegis_125_126	TB	33.06
chr18	60982875	60990419	kataegis_129	chr18	60799929	60801034	kataegis_125_126	TB	35.57
chr18	60982875	60990419	kataegis_129	chr18	60801035	60806238	kataegis_125_126_127	TB	34.04
chr18	60982875	60990419	kataegis_129	chr18	60806239	60815307	kataegis_125_126_127	TB	22.49
chr18	60982875	60990419	kataegis_129	chr18	60815308	60823895	kataegis_125_126_127	TB	30.82
chr18	60982875	60990419	kataegis_129	chr18	60823896	60825892	kataegis_126_127	TB	33.2
chr18	60982875	60990419	kataegis_129	chr18	60825893	60831308	kataegis_126_127	TB	38.87
chr18	60982875	60990419	kataegis_129	chr18	60831309	60835889	kataegis_127	TB	14.48
chr18	60982875	60990419	kataegis_129	chr18	60835890	60842347	kataegis_127	TB	10.17
chr18	60982875	60990419	kataegis_129	chr18	60842348	60845030	kataegis_127	TB	11.9
chr18	60982875	60990419	kataegis_129	chr18	60845031	60848302	kataegis_127	TB	12.29
chr18	60982875	60990419	kataegis_129	chr18	60848303	60848887	kataegis_127	TB	11.32
chr18	60982875	60990419	kataegis_129	chr18	60848888	60864012	kataegis_128	TB	8
chr18	60982875	60990419	kataegis_129	chr18	60864013	60864599	kataegis_128	TB	9.34
chr18	60982875	60990419	kataegis_129	chr18	60864600	60864943	kataegis_128	TB	8.57
chr18	60982875	60990419	kataegis_129	chr18	60864944	60867849	kataegis_128	TB	15.79
chr18	60982875	60990419	kataegis_129	chr18	60867850	60871247	kataegis_128	TB	10.28
chr18	60982875	60990419	kataegis_129	chr18	60871248	60871600	kataegis_128	TB	7.52
chr18	60982875	60990419	kataegis_129	chr18	60871601	60872382	kataegis_128	TB	9.9
chr18	60982875	60990419	kataegis_129	chr18	60872383	60874204	kataegis_128	TB	8.77
chr18	60982875	60990419	kataegis_129	chr18	60874205	60875060	kataegis_128	TB	8.8
chr18	60982875	60990419	kataegis_129	chr18	60875061	60879799	kataegis_128	TB	9.6
chr18	60982875	60990419	kataegis_129	chr18	60897264	60905006	NA	TB	5.77
chr18	60982875	60990419	kataegis_129	chr18	60909389	60916232	NA	TB	6.01
chr19	10305213	10307289	kataegis_130	chr19	10043738	10049457	NA	TB	8.65
chr19	10305213	10307289	kataegis_130	chr19	10228245	10232980	NA	TB	6.18
chr19	10305213	10307289	kataegis_130	chr19	10360796	10381518	kataegis_131	TB	5.52
chr19	10319223	10348941	kataegis_130_131	chr19	10355300	10355514	kataegis_131	TB	6.64
chr19	10360796	10381518	kataegis_131	chr19	10027074	10035349	NA	TB	5.47
chr19	10360796	10381518	kataegis_131	chr19	10035488	10039508	NA	TB	12.41
chr19	10360796	10381518	kataegis_131	chr19	10039509	10043064	NA	TB	20.72
chr19	10360796	10381518	kataegis_131	chr19	10043065	10043737	NA	TB	18.93
chr19	10360796	10381518	kataegis_131	chr19	10043738	10049457	NA	TB	16.62
chr19	10360796	10381518	kataegis_131	chr19	10049458	10052443	NA	TB	12.48
chr19	10360796	10381518	kataegis_131	chr19	10228245	10232980	NA	TB	6.75
chr19	10360796	10381518	kataegis_131	chr19	10355300	10355514	kataegis_131	TB	5.08
chr19	10360796	10381518	kataegis_131	chr19	10477841	10482403	NA	TB	5.64
chr19	10360796	10381518	kataegis_131	chr19	10482404	10497951	NA	TB	7.89
chr19	10360796	10381518	kataegis_131	chr19	10497952	10503066	NA	TB	28.68
chr19	10360796	10381518	kataegis_131	chr19	10503067	10511970	NA	TB	17.09
chr19	10360796	10381518	kataegis_131	chr19	10511971	10515730	NA	TB	6.59
chr19	16433769	16439769	kataegis_132	chr19	16150764	16151544	NA	TB	7.98
chr19	16433769	16439769	kataegis_132	chr19	16151545	16164846	NA	TB	5.55
chr19	16433769	16439769	kataegis_132	chr19	16171955	16177168	NA	TB	6.24
chr19	16433769	16439769	kataegis_132	chr19	16177169	16177710	NA	TB	5.52
chr19	16433769	16439769	kataegis_132	chr19	16329659	16345561	NA	TB	5.06
chr19	16433769	16439769	kataegis_132	chr19	16345562	16349488	NA	TB	7.74
chr19	16433769	16439769	kataegis_132	chr19	16349489	16358285	NA	TB	10.03
chr19	16433769	16439769	kataegis_132	chr19	16358286	16370291	NA	TB	12.7
chr19	16433769	16439769	kataegis_132	chr19	16370292	16395068	NA	TB	5.92
chr19	16433769	16439769	kataegis_132	chr19	16395680	16396921	NA	TB	5.25
chr19	16433769	16439769	kataegis_132	chr19	16473176	16477314	NA	TB	6.25
chr19	16433769	16439769	kataegis_132	chr19	16477315	16478390	NA	TB	13.32
chr19	16433769	16439769	kataegis_132	chr19	16478391	16479806	NA	TB	10.3
chr19	16433769	16439769	kataegis_132	chr19	16479807	16481640	NA	TB	10.21
chr19	16433769	16439769	kataegis_132	chr19	16481641	16483894	NA	TB	7.99
chr19	16433769	16439769	kataegis_132	chr19	16483895	16485501	NA	TB	11.91
chr19	16433769	16439769	kataegis_132	chr19	16487922	16498843	NA	TB	6.82
chr19	16433769	16439769	kataegis_132	chr19	16498844	16501154	NA	TB	5.74
chr19	16433769	16439769	kataegis_132	chr19	16501155	16501962	NA	TB	10.29
chr19	16433769	16439769	kataegis_132	chr19	16501963	16505731	NA	TB	10.16
chr19	16433769	16439769	kataegis_132	chr19	16505732	16509452	NA	TB	7.37
chr19	16433769	16439769	kataegis_132	chr19	16509453	16510304	NA	TB	12.96
chr19	16433769	16439769	kataegis_132	chr19	16510305	16530763	NA	TB	8.72
chr19	16433769	16439769	kataegis_132	chr19	16530764	16532321	NA	TB	8.92
chr19	16433769	16439769	kataegis_132	chr19	16532322	16533970	NA	TB	11.81
chr19	16433769	16439769	kataegis_132	chr19	16535802	16553233	NA	TB	7.97
chr19	16433769	16439769	kataegis_132	chr19	16553234	16553452	NA	TB	6.83
chr2	96780361	96788417	kataegis_17	chr2	96833984	96846280	NA	TB	5.88
chr2	96780361	96788417	kataegis_17	chr2	96846281	96846813	NA	TB	7.67
chr2	96780361	96788417	kataegis_17	chr2	96894463	96904007	NA	TB	5.02
chr2	96780361	96788417	kataegis_17	chr2	96927233	96929631	NA	TB	8.49
chr2	96780361	96788417	kataegis_17	chr2	96929632	96930537	NA	TB	9.26
chr2	96780361	96788417	kataegis_17	chr2	96935835	96938833	NA	TB	6.37
chr2	96780361	96788417	kataegis_17	chr2	97158557	97158905	NA	TB	5.41
chr2	96780361	96788417	kataegis_17	chr2	97178020	97180783	NA	TB	5.21
chr2	96780361	96788417	kataegis_17	chr2	97180784	97184916	NA	TB	5.94
chr2	96780361	96788417	kataegis_17	chr2	97187478	97187667	NA	TB	7.85
chr2	96780361	96788417	kataegis_17	chr2	97190983	97192642	NA	TB	5.84
chr2	96780361	96788417	kataegis_17	chr2	97236202	97237761	NA	TB	5.11
chr2	96780361	96788417	kataegis_17	chr2	97243739	97243967	NA	TB	6.46
chr2	96780361	96788417	kataegis_17	chr2	97272088	97282024	NA	TB	5.28
chr2	96780361	96788417	kataegis_17	chr2	97282140	97284454	NA	TB	6.91
chr2	96799844	96804798	kataegis_17	chr2	96822871	96824015	kataegis_17	TB	5.84
chr2	96799844	96804798	kataegis_17	chr2	96824084	96827037	kataegis_17	TB	6.18
chr2	96799844	96804798	kataegis_17	chr2	96827038	96828243	kataegis_17	TB	8.25
chr2	96799844	96804798	kataegis_17	chr2	96828244	96833983	kataegis_17	TB	7.38
chr2	96799844	96804798	kataegis_17	chr2	96833984	96846280	NA	TB	17.95
chr2	96799844	96804798	kataegis_17	chr2	96846281	96846813	NA	TB	17.87
chr2	96799844	96804798	kataegis_17	chr2	96846833	96848897	NA	TB	6.45
chr2	96799844	96804798	kataegis_17	chr2	96848898	96855063	NA	TB	7.24
chr2	96799844	96804798	kataegis_17	chr2	96855064	96858628	NA	TB	6.65
chr2	96799844	96804798	kataegis_17	chr2	96858629	96859147	NA	TB	8.73
chr2	96799844	96804798	kataegis_17	chr2	96859148	96866717	NA	TB	5.92
chr2	96799844	96804798	kataegis_17	chr2	96866718	96867769	NA	TB	8.39
chr2	96799844	96804798	kataegis_17	chr2	96894463	96904007	NA	TB	8.21
chr2	96799844	96804798	kataegis_17	chr2	96914796	96923345	NA	TB	5.27
chr2	96799844	96804798	kataegis_17	chr2	96923346	96924837	NA	TB	9.32
chr2	96799844	96804798	kataegis_17	chr2	96924838	96927232	NA	TB	14.79
chr2	96799844	96804798	kataegis_17	chr2	96927233	96929631	NA	TB	20.13
chr2	96799844	96804798	kataegis_17	chr2	96929632	96930537	NA	TB	26.76
chr2	96799844	96804798	kataegis_17	chr2	96930538	96932897	NA	TB	12.89
chr2	96799844	96804798	kataegis_17	chr2	96932898	96935834	NA	TB	10.43
chr2	96799844	96804798	kataegis_17	chr2	96935835	96938833	NA	TB	13.21
chr2	96799844	96804798	kataegis_17	chr2	96938834	96939844	NA	TB	8.32
chr2	96799844	96804798	kataegis_17	chr2	96939845	96941452	NA	TB	6.49
chr2	96799844	96804798	kataegis_17	chr2	96941758	96953962	NA	TB	5.26
chr2	96799844	96804798	kataegis_17	chr2	96956116	96959199	NA	TB	5.68
chr2	96799844	96804798	kataegis_17	chr2	96986565	96990459	NA	TB	5.16
chr2	96799844	96804798	kataegis_17	chr2	97002287	97008828	NA	TB	5.38
chr2	96799844	96804798	kataegis_17	chr2	97008829	97011547	NA	TB	5.41
chr2	96799844	96804798	kataegis_17	chr2	97019477	97023696	NA	TB	6.42
chr2	96799844	96804798	kataegis_17	chr2	97156015	97158556	NA	TB	5.53
chr2	96799844	96804798	kataegis_17	chr2	97158557	97158905	NA	TB	5.35
chr2	96799844	96804798	kataegis_17	chr2	97178020	97180783	NA	TB	11.48
chr2	96799844	96804798	kataegis_17	chr2	97180784	97184916	NA	TB	11.57
chr2	96799844	96804798	kataegis_17	chr2	97184917	97187477	NA	TB	6.16
chr2	96799844	96804798	kataegis_17	chr2	97187478	97187667	NA	TB	12.05
chr2	96799844	96804798	kataegis_17	chr2	97187668	97190982	NA	TB	6.67
chr2	96799844	96804798	kataegis_17	chr2	97190983	97192642	NA	TB	7.16
chr2	96799844	96804798	kataegis_17	chr2	97192714	97195772	NA	TB	11.69
chr2	96799844	96804798	kataegis_17	chr2	97196241	97199226	NA	TB	6.13
chr2	96799844	96804798	kataegis_17	chr2	97204439	97207826	NA	TB	7.04
chr2	96799844	96804798	kataegis_17	chr2	97227733	97232353	NA	TB	6.28
chr2	96799844	96804798	kataegis_17	chr2	97259505	97261400	NA	TB	5.14
chr2	96804799	96811949	kataegis_17	chr2	96822871	96824015	kataegis_17	TB	9.95
chr2	96804799	96811949	kataegis_17	chr2	96824084	96827037	kataegis_17	TB	8.73
chr2	96804799	96811949	kataegis_17	chr2	96827038	96828243	kataegis_17	TB	11.01
chr2	96804799	96811949	kataegis_17	chr2	96828244	96833983	kataegis_17	TB	10.49
chr2	96804799	96811949	kataegis_17	chr2	96833984	96846280	NA	TB	17.69
chr2	96804799	96811949	kataegis_17	chr2	96846281	96846813	NA	TB	17.08
chr2	96804799	96811949	kataegis_17	chr2	96855064	96858628	NA	TB	5.96
chr2	96804799	96811949	kataegis_17	chr2	96858629	96859147	NA	TB	7.01
chr2	96804799	96811949	kataegis_17	chr2	96859148	96866717	NA	TB	6.64
chr2	96804799	96811949	kataegis_17	chr2	96866718	96867769	NA	TB	8.33
chr2	96804799	96811949	kataegis_17	chr2	96894463	96904007	NA	TB	7.52
chr2	96804799	96811949	kataegis_17	chr2	96904008	96914795	NA	TB	5.07
chr2	96804799	96811949	kataegis_17	chr2	96923346	96924837	NA	TB	11.19
chr2	96804799	96811949	kataegis_17	chr2	96924838	96927232	NA	TB	20.8
chr2	96804799	96811949	kataegis_17	chr2	96927233	96929631	NA	TB	26.43
chr2	96804799	96811949	kataegis_17	chr2	96929632	96930537	NA	TB	36.02
chr2	96804799	96811949	kataegis_17	chr2	96930538	96932897	NA	TB	18.51
chr2	96804799	96811949	kataegis_17	chr2	96932898	96935834	NA	TB	16.29
chr2	96804799	96811949	kataegis_17	chr2	96935835	96938833	NA	TB	11.27
chr2	96804799	96811949	kataegis_17	chr2	96938834	96939844	NA	TB	8.41
chr2	96804799	96811949	kataegis_17	chr2	96939845	96941452	NA	TB	7.85
chr2	96804799	96811949	kataegis_17	chr2	96959200	96959569	NA	TB	5.82
chr2	96804799	96811949	kataegis_17	chr2	96959570	96961041	NA	TB	5.88
chr2	96804799	96811949	kataegis_17	chr2	96961042	96970630	NA	TB	8.66
chr2	96804799	96811949	kataegis_17	chr2	96986565	96990459	NA	TB	7.17
chr2	96804799	96811949	kataegis_17	chr2	97002287	97008828	NA	TB	5.93
chr2	96804799	96811949	kataegis_17	chr2	97008829	97011547	NA	TB	6.45
chr2	96804799	96811949	kataegis_17	chr2	97011548	97014996	NA	TB	5.88
chr2	96804799	96811949	kataegis_17	chr2	97158906	97178019	NA	TB	6.63
chr2	96804799	96811949	kataegis_17	chr2	97178020	97180783	NA	TB	8.27
chr2	96804799	96811949	kataegis_17	chr2	97180784	97184916	NA	TB	6.61
chr2	96804799	96811949	kataegis_17	chr2	97184917	97187477	NA	TB	7.53
chr2	96804799	96811949	kataegis_17	chr2	97187478	97187667	NA	TB	10.47
chr2	96804799	96811949	kataegis_17	chr2	97187668	97190982	NA	TB	10.28
chr2	96804799	96811949	kataegis_17	chr2	97190983	97192642	NA	TB	7.08
chr2	96804799	96811949	kataegis_17	chr2	97192714	97195772	NA	TB	13.63
chr2	96804799	96811949	kataegis_17	chr2	97195773	97196240	NA	TB	5.1
chr2	96804799	96811949	kataegis_17	chr2	97196241	97199226	NA	TB	7.69
chr2	96804799	96811949	kataegis_17	chr2	97199227	97204438	NA	TB	9.05
chr2	96804799	96811949	kataegis_17	chr2	97204439	97207826	NA	TB	9.25
chr2	96804799	96811949	kataegis_17	chr2	97207827	97216186	NA	TB	6.49
chr2	96804799	96811949	kataegis_17	chr2	97227733	97232353	NA	TB	7.72
chr2	96804799	96811949	kataegis_17	chr2	97410767	97412938	NA	TB	6.41
chr2	96804799	96811949	kataegis_17	chr2	97422951	97424000	NA	TB	6.5
chr2	96804799	96811949	kataegis_17	chr2	97468196	97471083	NA	TB	9.48
chr2	96804799	96811949	kataegis_17	chr2	97477961	97479266	NA	TB	5
chr2	111872736	111883621	kataegis_19	chr2	87817027	87819261	NA	TB	6.65
chr2	111872736	111883621	kataegis_19	chr2	111560129	111570604	NA	TB	9.01
chr2	111872736	111883621	kataegis_19	chr2	111570605	111572938	NA	TB	10
chr2	111872736	111883621	kataegis_19	chr2	111572939	111573262	NA	TB	13.15
chr2	111872736	111883621	kataegis_19	chr2	111573263	111574299	NA	TB	13.87
chr2	111872736	111883621	kataegis_19	chr2	111574300	111574534	NA	TB	13.49
chr2	111872736	111883621	kataegis_19	chr2	111574535	111583733	NA	TB	5.98
chr2	111872736	111883621	kataegis_19	chr2	112278629	112279057	NA	TB	6.23
chr2	111872736	111883621	kataegis_19	chr2	112396500	112396667	NA	TB	5.31
chr2	111872736	111883621	kataegis_19	chr2	112435374	112436288	NA	TB	5.5
chr2	111872736	111883621	kataegis_19	chr2	112436289	112440452	NA	TB	5.47
chr2	111872736	111883621	kataegis_19	chr2	112441192	112446891	NA	TB	6.14
chr2	111872736	111883621	kataegis_19	chr2	112446892	112448630	NA	TB	8.65
chr2	111872736	111883621	kataegis_19	chr2	112448631	112450070	NA	TB	9.3
chr2	111872736	111883621	kataegis_19	chr2	112450071	112453299	NA	TB	7.45
chr2	111872736	111883621	kataegis_19	chr2	112453300	112455639	NA	TB	14.08
chr2	111872736	111883621	kataegis_19	chr2	112455640	112461026	NA	TB	14.01
chr2	111872736	111883621	kataegis_19	chr2	112461027	112464933	NA	TB	12.77
chr2	111872736	111883621	kataegis_19	chr2	112464934	112466521	NA	TB	9.53
chr2	111872736	111883621	kataegis_19	chr2	112466522	112468136	NA	TB	8.9
chr2	111872736	111883621	kataegis_19	chr2	112468137	112475716	NA	TB	11.91
chr2	111872736	111883621	kataegis_19	chr2	112475717	112479534	NA	TB	6.46
chr2	136869013	136876153	kataegis_20	chr2	136665291	136672602	NA	TB	16.55
chr2	136869013	136876153	kataegis_20	chr2	136672603	136675418	NA	TB	27.09
chr2	136869013	136876153	kataegis_20	chr2	136675419	136680251	NA	TB	19.5
chr2	136869013	136876153	kataegis_20	chr2	136680252	136685356	NA	TB	10.34
chr2	136869013	136876153	kataegis_20	chr2	136685357	136691275	NA	TB	6.58
chr2	136869013	136876153	kataegis_20	chr2	136697869	136700552	NA	TB	7.25
chr2	136869013	136876153	kataegis_20	chr2	136705995	136708747	NA	TB	10.5
chr2	136869013	136876153	kataegis_20	chr2	136708748	136709095	NA	TB	8.27
chr2	136869013	136876153	kataegis_20	chr2	136709096	136712263	NA	TB	7.64
chr2	136869013	136876153	kataegis_20	chr2	136712264	136713555	NA	TB	8.43
chr2	136869013	136876153	kataegis_20	chr2	136713556	136715539	NA	TB	10.54
chr2	136869013	136876153	kataegis_20	chr2	136715540	136717357	NA	TB	7.96
chr2	136869013	136876153	kataegis_20	chr2	136730165	136735942	NA	TB	6.41
chr2	136869013	136876153	kataegis_20	chr2	136735943	136740852	NA	TB	9.62
chr2	136869013	136876153	kataegis_20	chr2	136740937	136741462	NA	TB	20.88
chr2	136869013	136876153	kataegis_20	chr2	136741463	136749415	NA	TB	18.06
chr2	136869013	136876153	kataegis_20	chr2	136749416	136751532	NA	TB	10.36
chr2	136869013	136876153	kataegis_20	chr2	136751533	136754653	NA	TB	11.67
chr2	136869013	136876153	kataegis_20	chr2	136754654	136755370	NA	TB	13.77
chr2	136869013	136876153	kataegis_20	chr2	136755371	136761930	NA	TB	14.15
chr2	136869013	136876153	kataegis_20	chr2	136761931	136767492	NA	TB	11.49
chr2	136869013	136876153	kataegis_20	chr2	136767493	136771744	NA	TB	8.22
chr2	136869013	136876153	kataegis_20	chr2	136771745	136773002	NA	TB	6.64
chr2	136869013	136876153	kataegis_20	chr2	136773003	136774504	NA	TB	5.71
chr2	136869013	136876153	kataegis_20	chr2	136774505	136774673	NA	TB	6.58
chr2	136869013	136876153	kataegis_20	chr2	136879430	136882017	kataegis_20	TB	5.3
chr2	136869013	136876153	kataegis_20	chr2	136882018	136887623	kataegis_20	TB	11.08
chr2	136869013	136876153	kataegis_20	chr2	136887624	136892837	kataegis_20	TB	14.2
chr2	136869013	136876153	kataegis_20	chr2	136892838	136894952	kataegis_20	TB	10.83
chr2	136869013	136876153	kataegis_20	chr2	136963570	136975348	NA	TB	8.38
chr2	136869013	136876153	kataegis_20	chr2	136975349	136975728	NA	TB	12.32
chr2	136869013	136876153	kataegis_20	chr2	136975729	136977035	NA	TB	11.66
chr2	136869013	136876153	kataegis_20	chr2	136977036	136978914	NA	TB	13.26
chr2	136869013	136876153	kataegis_20	chr2	136978915	136979248	NA	TB	13.39
chr2	136869013	136876153	kataegis_20	chr2	136979249	136979401	NA	TB	21.11
chr2	136869013	136876153	kataegis_20	chr2	136979402	136986624	NA	TB	11.73
chr2	136869013	136876153	kataegis_20	chr2	136986625	136991282	NA	TB	13.07
chr2	136869013	136876153	kataegis_20	chr2	136991283	136992333	NA	TB	19.39
chr2	136869013	136876153	kataegis_20	chr2	136992334	136993216	NA	TB	17.15
chr2	136869013	136876153	kataegis_20	chr2	136993217	136994853	NA	TB	25.34
chr2	136869013	136876153	kataegis_20	chr2	136994854	137000609	NA	TB	24.29
chr2	136869013	136876153	kataegis_20	chr2	137000610	137011652	NA	TB	12.02
chr2	136869013	136876153	kataegis_20	chr2	137011653	137012400	NA	TB	19.36
chr2	136869013	136876153	kataegis_20	chr2	137012401	137013562	NA	TB	24.59
chr2	136869013	136876153	kataegis_20	chr2	137013563	137015129	NA	TB	23.05
chr2	136869013	136876153	kataegis_20	chr2	137015130	137016302	NA	TB	11.33
chr2	136869013	136876153	kataegis_20	chr2	137016303	137016650	NA	TB	9.37
chr2	136869013	136876153	kataegis_20	chr2	137025527	137026220	NA	TB	5.63
chr2	136869013	136876153	kataegis_20	chr2	137027060	137029157	NA	TB	6.22
chr2	136869013	136876153	kataegis_20	chr2	137039011	137039670	NA	TB	5.2
chr2	136869013	136876153	kataegis_20	chr2	137041390	137042126	NA	TB	8.18
chr2	136869013	136876153	kataegis_20	chr2	137042556	137044966	NA	TB	6.55
chr2	136869013	136876153	kataegis_20	chr2	137068321	137071872	NA	TB	7.61
chr2	136869013	136876153	kataegis_20	chr2	137080736	137085293	NA	TB	6.02
chr2	136869013	136876153	kataegis_20	chr2	137085294	137085749	NA	TB	8.07
chr2	136869013	136876153	kataegis_20	chr2	137092841	137093594	NA	TB	8.29
chr2	136869013	136876153	kataegis_20	chr2	137106554	137110353	NA	TB	5.79
chr2	136869013	136876153	kataegis_20	chr2	137110354	137110654	NA	TB	9.15
chr2	136869013	136876153	kataegis_20	chr2	137116741	137117723	NA	TB	5.95
chr2	136869013	136876153	kataegis_20	chr2	137118402	137122138	NA	TB	6.01
chr2	136869013	136876153	kataegis_20	chr2	137126420	137133664	NA	TB	15.4
chr2	136869013	136876153	kataegis_20	chr2	137133665	137134336	NA	TB	35.9
chr2	136869013	136876153	kataegis_20	chr2	137134337	137138069	NA	TB	34.98
chr2	136869013	136876153	kataegis_20	chr2	137138070	137139709	NA	TB	35.2
chr2	136869013	136876153	kataegis_20	chr2	137139710	137141367	NA	TB	36.58
chr2	136869013	136876153	kataegis_20	chr2	137141368	137153692	NA	TB	21.53
chr21	26926437	26939577	kataegis_134	chr21	26786129	26787775	NA	TB	7.43
chr21	26926437	26939577	kataegis_134	chr21	26787776	26790181	NA	TB	6.46
chr21	26926437	26939577	kataegis_134	chr21	26790182	26790965	NA	TB	8.24
chr21	26926437	26939577	kataegis_134	chr21	26790966	26793953	NA	TB	11.13
chr21	26926437	26939577	kataegis_134	chr21	26793954	26795680	NA	TB	10.41
chr21	26926437	26939577	kataegis_134	chr21	26795681	26796432	NA	TB	12.84
chr21	26926437	26939577	kataegis_134	chr21	26796433	26797666	NA	TB	11.77
chr21	26926437	26939577	kataegis_134	chr21	26797667	26799364	NA	TB	11.54
chr21	26926437	26939577	kataegis_134	chr21	26799365	26803998	NA	TB	6.03
chr21	26926437	26939577	kataegis_134	chr21	26844081	26844266	NA	TB	5.08
chr21	26945874	26948352	kataegis_134	chr21	26778092	26785266	NA	TB	5.41
chr21	26945874	26948352	kataegis_134	chr21	26785267	26785567	NA	TB	5.1
chr21	26945874	26948352	kataegis_134	chr21	26786129	26787775	NA	TB	10
chr21	26945874	26948352	kataegis_134	chr21	26787776	26790181	NA	TB	7.89
chr21	26945874	26948352	kataegis_134	chr21	26790182	26790965	NA	TB	8.88
chr21	26945874	26948352	kataegis_134	chr21	26790966	26793953	NA	TB	15.73
chr21	26945874	26948352	kataegis_134	chr21	26793954	26795680	NA	TB	13.22
chr21	26945874	26948352	kataegis_134	chr21	26795681	26796432	NA	TB	16.35
chr21	26945874	26948352	kataegis_134	chr21	26796433	26797666	NA	TB	18.17
chr21	26945874	26948352	kataegis_134	chr21	26797667	26799364	NA	TB	14.67
chr21	26945874	26948352	kataegis_134	chr21	26799365	26803998	NA	TB	7.67
chr21	26945874	26948352	kataegis_134	chr21	26803999	26805415	NA	TB	6.74
chr21	26945874	26948352	kataegis_134	chr21	26827484	26828821	NA	TB	5.09
chr22	23006020	23008934	kataegis_146	chr22	23280904	23281811	kataegis_159_160_161	TB	6.95
chr22	23006020	23008934	kataegis_146	chr22	23300832	23302691	kataegis_161	TB	9.91
chr22	23006020	23008934	kataegis_146	chr22	23460476	23461813	NA	TB	5.11
chr22	23034771	23049583	kataegis_146_147_148_149	chr22	22696276	22700636	kataegis_139_140	TB	5.6
chr22	23034771	23049583	kataegis_146_147_148_149	chr22	22701057	22705692	kataegis_139_140_141	TB	6.01
chr22	23034771	23049583	kataegis_146_147_148_149	chr22	22726327	22727810	kataegis_139_140_141_142	TB	5.12
chr22	23034771	23049583	kataegis_146_147_148_149	chr22	22750135	22751668	kataegis_142_143_144_145	TB	5.26
chr22	23034771	23049583	kataegis_146_147_148_149	chr22	22773235	22775296	kataegis_144_145	TB	5.08
chr22	23034771	23049583	kataegis_146_147_148_149	chr22	22817048	22818037	NA	TB	5.04
chr22	23034771	23049583	kataegis_146_147_148_149	chr22	23274464	23280314	kataegis_159_160_161	TB	5.09
chr22	23034771	23049583	kataegis_146_147_148_149	chr22	23280315	23280809	kataegis_159_160_161	TB	5.91
chr22	23034771	23049583	kataegis_146_147_148_149	chr22	23280904	23281811	kataegis_159_160_161	TB	7.78
chr22	23034771	23049583	kataegis_146_147_148_149	chr22	23300832	23302691	kataegis_161	TB	9.3
chr22	23151590	23168153	kataegis_151	chr2	89133933	89134206	kataegis_7_8_9_10_11	TB	8.74
chr22	23151590	23168153	kataegis_151	chr2	89134207	89135151	kataegis_7_8_9_10_11	TB	8.74
chr22	23151590	23168153	kataegis_151	chr2	89149724	89150867	kataegis_7_8_9_10_11	TB	8.74
chr22	23151590	23168153	kataegis_151	chr2	89215263	89217619	kataegis_13	TB	10.21
chr22	23151590	23168153	kataegis_151	chr22	22701057	22705692	kataegis_139_140_141	TB	6.58
chr22	23151590	23168153	kataegis_151	chr22	23280904	23281811	kataegis_159_160_161	TB	7.16
chr22	23151590	23168153	kataegis_151	chr22	23300832	23302691	kataegis_161	TB	5.98
chr22	23194793	23203509	kataegis_152_153_154_155_156	chr2	89132629	89133932	kataegis_7_8_9_10	TB	8.26
chr22	23194793	23203509	kataegis_152_153_154_155_156	chr22	22705693	22714659	kataegis_139_140_141_142	TB	5.82
chr22	23194793	23203509	kataegis_152_153_154_155_156	chr22	22933658	22934751	NA	TB	5.19
chr22	23194793	23203509	kataegis_152_153_154_155_156	chr22	23280315	23280809	kataegis_159_160_161	TB	7.01
chr22	23194793	23203509	kataegis_152_153_154_155_156	chr22	23280904	23281811	kataegis_159_160_161	TB	11.77
chr22	23229520	23235425	kataegis_154_155_156_157_158	chr2	89137526	89146486	kataegis_7_8_9_10_11	TB	7.06
chr22	23229520	23235425	kataegis_154_155_156_157_158	chr2	89146487	89147388	kataegis_7_8_9_10_11	TB	6
chr22	23229520	23235425	kataegis_154_155_156_157_158	chr22	22524322	22525604	kataegis_137	TB	5.37
chr22	23229520	23235425	kataegis_154_155_156_157_158	chr22	22701057	22705692	kataegis_139_140_141	TB	5.03
chr22	23229520	23235425	kataegis_154_155_156_157_158	chr22	22726327	22727810	kataegis_139_140_141_142	TB	6.54
chr22	23229520	23235425	kataegis_154_155_156_157_158	chr22	22727811	22728492	kataegis_139_140_141_142_143	TB	5.08
chr22	23229520	23235425	kataegis_154_155_156_157_158	chr22	22734055	22741509	kataegis_141_142_143_144	TB	5.5
chr22	23229520	23235425	kataegis_154_155_156_157_158	chr22	22751669	22754036	kataegis_142_143_144_145	TB	5.35
chr22	23229520	23235425	kataegis_154_155_156_157_158	chr22	22772342	22773234	kataegis_144_145	TB	5.46
chr22	23229520	23235425	kataegis_154_155_156_157_158	chr22	22775297	22776649	kataegis_144_145	TB	7.19
chr22	23229520	23235425	kataegis_154_155_156_157_158	chr22	22776650	22785151	kataegis_144_145	TB	7.24
chr22	23229520	23235425	kataegis_154_155_156_157_158	chr22	22818038	22820568	NA	TB	5.13
chr22	23229520	23235425	kataegis_154_155_156_157_158	chr22	23274464	23280314	kataegis_159_160_161	TB	5.95
chr22	23229520	23235425	kataegis_154_155_156_157_158	chr22	23280315	23280809	kataegis_159_160_161	TB	5.26
chr22	23229520	23235425	kataegis_154_155_156_157_158	chr22	23280904	23281811	kataegis_159_160_161	TB	9.13
chr22	29161111	29177138	kataegis_162	chr22	28989127	28992529	NA	TB	5.29
chr22	29161111	29177138	kataegis_162	chr22	29003195	29004134	NA	TB	8.57
chr22	29161111	29177138	kataegis_162	chr22	29004242	29005877	NA	TB	6.24
chr22	29161111	29177138	kataegis_162	chr22	29012890	29015321	NA	TB	5.45
chr22	29194248	29207234	kataegis_162	chr22	28980787	28981512	NA	TB	6.13
chr22	29194248	29207234	kataegis_162	chr22	28984307	28988457	NA	TB	5.31
chr22	29194248	29207234	kataegis_162	chr22	28988458	28989126	NA	TB	6.55
chr22	29194248	29207234	kataegis_162	chr22	28989127	28992529	NA	TB	8.82
chr22	29194248	29207234	kataegis_162	chr22	28992530	29003194	NA	TB	7.15
chr22	29194248	29207234	kataegis_162	chr22	29003195	29004134	NA	TB	10.26
chr22	29194248	29207234	kataegis_162	chr22	29004242	29005877	NA	TB	6.22
chr22	29194248	29207234	kataegis_162	chr22	29012890	29015321	NA	TB	8.77
chr22	29194248	29207234	kataegis_162	chr22	29015322	29016816	NA	TB	6.64
chr22	29194248	29207234	kataegis_162	chr22	29018654	29025373	NA	TB	7.78
chr22	29194248	29207234	kataegis_162	chr22	29025374	29027914	NA	TB	5.14
chr3	16551836	16558120	kataegis_21	chr3	16306617	16309258	NA	TB	8.73
chr3	16551836	16558120	kataegis_21	chr3	16309259	16309701	NA	TB	14.01
chr3	16551836	16558120	kataegis_21	chr3	16309702	16312017	NA	TB	9.64
chr3	16551836	16558120	kataegis_21	chr3	16312018	16315794	NA	TB	10.83
chr3	16551836	16558120	kataegis_21	chr3	16315795	16316524	NA	TB	11.59
chr3	16551836	16558120	kataegis_21	chr3	16316525	16321450	NA	TB	7.96
chr3	16551836	16558120	kataegis_21	chr3	16321451	16330317	NA	TB	9.11
chr3	16551836	16558120	kataegis_21	chr3	16330318	16332594	NA	TB	18.39
chr3	16551836	16558120	kataegis_21	chr3	16332595	16336221	NA	TB	13.79
chr3	16551836	16558120	kataegis_21	chr3	16336222	16343783	NA	TB	14.25
chr3	16551836	16558120	kataegis_21	chr3	16354909	16355668	NA	TB	6.67
chr3	16551836	16558120	kataegis_21	chr3	16355669	16357021	NA	TB	7.54
chr3	16551836	16558120	kataegis_21	chr3	16357022	16365163	NA	TB	6.26
chr3	16551836	16558120	kataegis_21	chr3	16366697	16369987	NA	TB	5.13
chr3	16551836	16558120	kataegis_21	chr3	16369988	16371221	NA	TB	6.53
chr3	16551836	16558120	kataegis_21	chr3	16374163	16378187	NA	TB	5.32
chr3	16551836	16558120	kataegis_21	chr3	16378244	16378838	NA	TB	9.54
chr3	16551836	16558120	kataegis_21	chr3	16387629	16388207	NA	TB	5.77
chr3	16551836	16558120	kataegis_21	chr3	16388208	16390655	NA	TB	10.99
chr3	16551836	16558120	kataegis_21	chr3	16390656	16392508	NA	TB	5.01
chr3	16551836	16558120	kataegis_21	chr3	16392509	16401544	NA	TB	6.2
chr3	16551836	16558120	kataegis_21	chr3	16401569	16402885	NA	TB	7.98
chr3	16551836	16558120	kataegis_21	chr3	16402886	16403806	NA	TB	9.03
chr3	16551836	16558120	kataegis_21	chr3	16403807	16404981	NA	TB	6.75
chr3	16551836	16558120	kataegis_21	chr3	16404982	16408354	NA	TB	7.36
chr3	16551836	16558120	kataegis_21	chr3	16408355	16413624	NA	TB	7.09
chr3	16551836	16558120	kataegis_21	chr3	16413625	16415449	NA	TB	10.18
chr3	16551836	16558120	kataegis_21	chr3	16415450	16423304	NA	TB	9.23
chr3	16551836	16558120	kataegis_21	chr3	16427002	16430402	NA	TB	5.62
chr3	32020514	32023823	kataegis_22	chr3	31844350	31846263	NA	TB	6.01
chr3	32020514	32023823	kataegis_22	chr3	31881402	31882023	NA	TB	6.61
chr3	32020514	32023823	kataegis_22	chr3	31889641	31892025	NA	TB	5.33
chr3	32020514	32023823	kataegis_22	chr3	31892026	31903733	NA	TB	6.94
chr3	32020514	32023823	kataegis_22	chr3	31903734	31906699	NA	TB	7
chr3	32020514	32023823	kataegis_22	chr3	31906700	31910923	NA	TB	6.38
chr3	32020514	32023823	kataegis_22	chr3	31910924	31914111	NA	TB	5.81
chr3	32020514	32023823	kataegis_22	chr3	31914112	31920064	NA	TB	5.39
chr3	32020514	32023823	kataegis_22	chr3	31920065	31921746	NA	TB	5.48
chr3	32020514	32023823	kataegis_22	chr3	31921747	31923977	NA	TB	6.77
chr3	32020514	32023823	kataegis_22	chr3	31928701	31929983	NA	TB	5.23
chr3	32020514	32023823	kataegis_22	chr3	31931497	31937643	NA	TB	5.13
chr3	32020514	32023823	kataegis_22	chr3	31940750	31945323	NA	TB	6.1
chr3	183266196	183267882	kataegis_24	chr3	182830312	182836340	NA	TB	13.03
chr3	183266196	183267882	kataegis_24	chr3	182874659	182882656	NA	TB	9.31
chr3	183266196	183267882	kataegis_24	chr3	183145678	183148424	NA	TB	9.42
chr3	183266196	183267882	kataegis_24	chr3	183167867	183175379	NA	TB	8.3
chr3	183266196	183267882	kataegis_24	chr3	183269400	183277960	kataegis_24	TB	12.17
chr3	183266196	183267882	kataegis_24	chr3	183353058	183358200	NA	TB	16.95
chr3	183266196	183267882	kataegis_24	chr3	183409424	183419894	NA	TB	11.12
chr3	183266196	183267882	kataegis_24	chr3	183516859	183523613	NA	TB	6.28
chr3	183266196	183267882	kataegis_24	chr3	183523614	183530866	NA	TB	7.24
chr3	183266196	183267882	kataegis_24	chr3	183724060	183724316	NA	TB	5.8
chr3	183269400	183277960	kataegis_24	chr3	182842102	182843376	NA	TB	7.64
chr3	183269400	183277960	kataegis_24	chr3	183167690	183167866	NA	TB	6.19
chr3	183269400	183277960	kataegis_24	chr3	183183702	183188663	NA	TB	5.44
chr3	183269400	183277960	kataegis_24	chr3	183188664	183190249	NA	TB	7.43
chr3	183269400	183277960	kataegis_24	chr3	183190250	183193314	NA	TB	9.22
chr3	183269400	183277960	kataegis_24	chr3	183193315	183195900	NA	TB	6.27
chr3	183269400	183277960	kataegis_24	chr3	183201158	183202861	NA	TB	6.65
chr3	183269400	183277960	kataegis_24	chr3	183358201	183359599	NA	TB	5.81
chr3	183269400	183277960	kataegis_24	chr3	183359600	183361604	NA	TB	5.73
chr3	183269400	183277960	kataegis_24	chr3	183361605	183362500	NA	TB	5.07
chr3	183269400	183277960	kataegis_24	chr3	183398440	183401603	NA	TB	5.02
chr3	183269400	183277960	kataegis_24	chr3	183421963	183422151	NA	TB	6.35
chr3	183269400	183277960	kataegis_24	chr3	183427064	183428332	NA	TB	5.48
chr3	183269400	183277960	kataegis_24	chr3	183469983	183474813	NA	TB	5.75
chr3	187460429	187464148	kataegis_28	chr3	187905250	187906679	NA	TB	5.14
chr3	187460429	187464148	kataegis_28	chr3	188110193	188112217	NA	TB	5.79
chr3	187460429	187464148	kataegis_28	chr3	188112218	188112750	NA	TB	5.81
chr3	187460429	187464148	kataegis_28	chr3	188114951	188116853	NA	TB	6.97
chr3	187460429	187464148	kataegis_28	chr3	188119264	188122838	NA	TB	5.79
chr3	187460429	187464148	kataegis_28	chr3	188138843	188139532	NA	TB	5.77
chr3	187460429	187464148	kataegis_28	chr3	188147848	188152758	NA	TB	6
chr3	187460429	187464148	kataegis_28	chr3	188152759	188153619	NA	TB	6.38
chr3	187460429	187464148	kataegis_28	chr3	188164644	188170719	NA	TB	5.92
chr3	187460429	187464148	kataegis_28	chr3	188288800	188289553	kataegis_32	TB	6.16
chr3	187460429	187464148	kataegis_28	chr3	188289554	188292558	kataegis_32	TB	5.18
chr3	187460429	187464148	kataegis_28	chr3	188296147	188301973	kataegis_32	TB	5.38
chr3	187460429	187464148	kataegis_28	chr3	188301974	188303013	kataegis_32	TB	6.37
chr3	187460429	187464148	kataegis_28	chr3	188303014	188303382	kataegis_32	TB	6.07
chr3	187460429	187464148	kataegis_28	chr3	188380422	188381937	NA	TB	5.41
chr3	187460429	187464148	kataegis_28	chr3	188444271	188446311	NA	TB	5.21
chr3	187460429	187464148	kataegis_28	chr3	188446312	188449197	NA	TB	5.22
chr3	187460429	187464148	kataegis_28	chr3	188461489	188465392	kataegis_33	TB	6.74
chr3	187460429	187464148	kataegis_28	chr3	188465393	188472582	kataegis_33	TB	10.93
chr3	187460429	187464148	kataegis_28	chr3	188472583	188475112	kataegis_33	TB	10.01
chr3	187460429	187464148	kataegis_28	chr3	188477005	188478406	kataegis_33	TB	5.75
chr3	187460429	187464148	kataegis_28	chr3	188479562	188480669	kataegis_33	TB	5.79
chr3	187460429	187464148	kataegis_28	chr3	188510748	188515599	NA	TB	5.12
chr3	187460429	187464148	kataegis_28	chr3	188651049	188652235	NA	TB	6.12
chr3	187460429	187464148	kataegis_28	chr3	188652877	188653120	NA	TB	8.04
chr3	187460429	187464148	kataegis_28	chr3	188653121	188653373	NA	TB	8.04
chr3	187460429	187464148	kataegis_28	chr3	188653374	188655327	NA	TB	7.85
chr3	187460429	187464148	kataegis_28	chr3	188655328	188661618	NA	TB	14.05
chr3	187460429	187464148	kataegis_28	chr3	188661619	188662979	NA	TB	16.5
chr3	187460429	187464148	kataegis_28	chr3	188662980	188663786	NA	TB	18.37
chr3	187460429	187464148	kataegis_28	chr3	188663787	188665395	NA	TB	23.91
chr3	187460429	187464148	kataegis_28	chr3	188665396	188668603	NA	TB	24.34
chr3	187460429	187464148	kataegis_28	chr3	188668611	188670588	NA	TB	32.21
chr3	187460429	187464148	kataegis_28	chr3	188670589	188671087	NA	TB	31.21
chr3	187460429	187464148	kataegis_28	chr3	188671088	188671701	NA	TB	32.02
chr3	187460429	187464148	kataegis_28	chr3	188671702	188675007	NA	TB	30.95
chr3	187460429	187464148	kataegis_28	chr3	188675008	188676080	NA	TB	31.51
chr3	187460429	187464148	kataegis_28	chr3	188676081	188677383	NA	TB	30.47
chr3	187460429	187464148	kataegis_28	chr3	188677384	188678629	NA	TB	24.68
chr3	187460429	187464148	kataegis_28	chr3	188678630	188681347	NA	TB	11.8
chr3	187460429	187464148	kataegis_28	chr3	188681348	188682924	NA	TB	9.13
chr3	187460429	187464148	kataegis_28	chr3	188757566	188759406	NA	TB	6.65
chr3	187460429	187464148	kataegis_28	chr3	188759407	188760157	NA	TB	8.21
chr3	187460429	187464148	kataegis_28	chr3	188861672	188862046	NA	TB	5
chr3	187460429	187464148	kataegis_28	chr3	188862047	188863992	NA	TB	7.7
chr3	188285017	188288799	kataegis_32	chr3	187457384	187458404	kataegis_28	TB	5.52
chr3	188285017	188288799	kataegis_32	chr3	187458405	187459080	kataegis_28	TB	7.3
chr3	188285017	188288799	kataegis_32	chr3	187459081	187460428	kataegis_28	TB	12.88
chr3	188285017	188288799	kataegis_32	chr3	187460429	187464148	kataegis_28	TB	31.42
chr3	188285017	188288799	kataegis_32	chr3	187464149	187465063	kataegis_28	TB	6.94
chr3	188285017	188288799	kataegis_32	chr3	187465064	187466777	kataegis_28	TB	7.26
chr3	188285017	188288799	kataegis_32	chr3	187466778	187467466	kataegis_28	TB	14.03
chr3	188285017	188288799	kataegis_32	chr3	187467467	187467745	kataegis_28	TB	7.25
chr3	188285017	188288799	kataegis_32	chr3	187467746	187475954	kataegis_28	TB	5.96
chr3	188285017	188288799	kataegis_32	chr3	187690838	187694049	kataegis_30	TB	5.35
chr3	188285017	188288799	kataegis_32	chr3	187703599	187708065	kataegis_30	TB	5.03
chr3	188285017	188288799	kataegis_32	chr3	187870750	187877041	NA	TB	6.89
chr3	188285017	188288799	kataegis_32	chr3	187889620	187901214	NA	TB	8.24
chr3	188285017	188288799	kataegis_32	chr3	187905250	187906679	NA	TB	5.67
chr4	25862111	25865782	kataegis_34	chr4	25911406	25913232	NA	TB	5.29
chr4	25862111	25865782	kataegis_34	chr4	25913233	25913844	NA	TB	7.45
chr4	25862111	25865782	kataegis_34	chr4	25913845	25917050	NA	TB	7.4
chr4	25862111	25865782	kataegis_34	chr4	26321211	26323779	NA	TB	20.85
chr4	25862111	25865782	kataegis_34	chr4	26323780	26324402	NA	TB	12.58
chr4	25862111	25865782	kataegis_34	chr4	26324403	26325161	NA	TB	17.99
chr4	25862111	25865782	kataegis_34	chr4	26325162	26328229	NA	TB	14.64
chr4	25862111	25865782	kataegis_34	chr4	26328230	26338313	NA	TB	8.75
chr4	25862111	25865782	kataegis_34	chr4	26338314	26347561	NA	TB	5.48
chr4	25862111	25865782	kataegis_34	chr4	26373024	26374622	NA	TB	5.32
chr4	25862111	25865782	kataegis_34	chr4	26387935	26391366	NA	TB	5.73
chr4	25862111	25865782	kataegis_34	chr4	26392862	26394382	NA	TB	5.77
chr4	25862111	25865782	kataegis_34	chr4	26398639	26402206	NA	TB	5.58
chr4	25862111	25865782	kataegis_34	chr4	26402207	26402509	NA	TB	6.12
chr4	25862111	25865782	kataegis_34	chr4	26402510	26408763	NA	TB	5.63
chr4	25862111	25865782	kataegis_34	chr4	26408764	26409494	NA	TB	13.48
chr4	25862111	25865782	kataegis_34	chr4	26411499	26417438	NA	TB	7.22
chr4	25862111	25865782	kataegis_34	chr4	26417476	26420316	NA	TB	5.02
chr4	25862111	25865782	kataegis_34	chr4	26860037	26860865	NA	TB	7.05
chr4	25862111	25865782	kataegis_34	chr4	26860866	26864210	NA	TB	5.16
chr4	25862111	25865782	kataegis_34	chr4	26869118	26869290	NA	TB	5.51
chr4	25862111	25865782	kataegis_34	chr4	26886827	26887822	NA	TB	5.02
chr4	25862111	25865782	kataegis_34	chr4	26887823	26888693	NA	TB	8.02
chr4	25862111	25865782	kataegis_34	chr4	26888694	26894240	NA	TB	5.85
chr4	25862111	25865782	kataegis_34	chr4	26981091	26982488	NA	TB	5.14
chr4	25862111	25865782	kataegis_34	chr4	26988860	26992155	NA	TB	6.26
chr4	25862111	25865782	kataegis_34	chr4	26992232	26995061	NA	TB	12.2
chr4	25862111	25865782	kataegis_34	chr4	26995062	26999307	NA	TB	7.47
chr4	25862111	25865782	kataegis_34	chr4	26999308	27001422	NA	TB	5.43
chr4	25862111	25865782	kataegis_34	chr4	27001423	27001626	NA	TB	8.09
chr4	25862111	25865782	kataegis_34	chr4	27004312	27006280	NA	TB	5.69
chr4	25862111	25865782	kataegis_34	chr4	27006281	27006690	NA	TB	6.07
chr4	25862111	25865782	kataegis_34	chr4	27009717	27011443	NA	TB	5.71
chr4	40192478	40196890	kataegis_35	chr4	39628058	39629494	NA	TB	7.4
chr4	40192478	40196890	kataegis_35	chr4	40151451	40153957	NA	TB	7.71
chr4	40192478	40196890	kataegis_35	chr4	40153958	40157324	NA	TB	7.1
chr4	40192478	40196890	kataegis_35	chr4	40282853	40286074	NA	TB	6.41
chr4	40192478	40196890	kataegis_35	chr4	40286075	40290195	NA	TB	5.63
chr4	40192478	40196890	kataegis_35	chr4	40297932	40301119	NA	TB	7.58
chr4	40192478	40196890	kataegis_35	chr4	40301120	40308020	NA	TB	19.51
chr4	40192478	40196890	kataegis_35	chr4	40308021	40309419	NA	TB	26.79
chr4	40192478	40196890	kataegis_35	chr4	40309420	40311814	NA	TB	12.89
chr4	40192478	40196890	kataegis_35	chr4	40311815	40312457	NA	TB	18.97
chr4	40192478	40196890	kataegis_35	chr4	40312458	40318591	NA	TB	13.07
chr4	40192478	40196890	kataegis_35	chr4	40318592	40319897	NA	TB	10.17
chr4	40192478	40196890	kataegis_35	chr4	40321781	40324282	NA	TB	8.45
chr4	40192478	40196890	kataegis_35	chr4	40324283	40330576	NA	TB	6.92
chr4	40192478	40196890	kataegis_35	chr4	40722111	40727904	NA	TB	5.73
chr5	131802698	131812303	kataegis_36	chr5	131722316	131724749	NA	TB	10.72
chr5	131802698	131812303	kataegis_36	chr5	131724750	131726124	NA	TB	10.91
chr5	131802698	131812303	kataegis_36	chr5	131726125	131731706	NA	TB	6.6
chr5	131802698	131812303	kataegis_36	chr5	131744512	131749741	NA	TB	6.88
chr5	131802698	131812303	kataegis_36	chr5	131749742	131750585	NA	TB	13.09
chr5	131802698	131812303	kataegis_36	chr5	131750586	131754941	NA	TB	13.37
chr5	131802698	131812303	kataegis_36	chr5	131754942	131758775	NA	TB	8.08
chr5	131802698	131812303	kataegis_36	chr5	132153371	132156355	NA	TB	5.33
chr5	131825017	131826955	kataegis_36	chr5	131714782	131716347	NA	TB	6.36
chr5	131825017	131826955	kataegis_36	chr5	131716348	131720386	NA	TB	5.47
chr5	131825017	131826955	kataegis_36	chr5	131720387	131722315	NA	TB	10.19
chr5	131825017	131826955	kataegis_36	chr5	131722316	131724749	NA	TB	26.91
chr5	131825017	131826955	kataegis_36	chr5	131724750	131726124	NA	TB	19.67
chr5	131825017	131826955	kataegis_36	chr5	131726125	131731706	NA	TB	15.71
chr5	131825017	131826955	kataegis_36	chr5	131731707	131734584	NA	TB	5.91
chr5	131825017	131826955	kataegis_36	chr5	131739628	131744511	NA	TB	8
chr5	131825017	131826955	kataegis_36	chr5	131744512	131749741	NA	TB	14.64
chr5	131825017	131826955	kataegis_36	chr5	131749742	131750585	NA	TB	22.54
chr5	131825017	131826955	kataegis_36	chr5	131750586	131754941	NA	TB	26.7
chr5	131825017	131826955	kataegis_36	chr5	131754942	131758775	NA	TB	19.13
chr5	131825017	131826955	kataegis_36	chr5	131758776	131769186	NA	TB	8.78
chr5	131825017	131826955	kataegis_36	chr5	131791495	131792921	NA	TB	6.71
chr5	131825017	131826955	kataegis_36	chr5	131792922	131802697	kataegis_36	TB	6.11
chr5	131825017	131826955	kataegis_36	chr5	132153133	132153370	NA	TB	9.98
chr5	131825017	131826955	kataegis_36	chr5	132153371	132156355	NA	TB	5.88
chr5	149786723	149799562	kataegis_37	chr5	149781257	149783518	kataegis_37	TB	5.13
chr5	149786723	149799562	kataegis_37	chr5	149802673	149822722	kataegis_37	TB	8.68
chr5	149786723	149799562	kataegis_37	chr5	149823278	149832835	NA	TB	5.17
chr5	149786723	149799562	kataegis_37	chr5	150078500	150080718	NA	TB	7.36
chr5	149786723	149799562	kataegis_37	chr5	150469588	150473399	NA	TB	5.18
chr6	391136	396367	kataegis_38	chr6	164822	166119	NA	TB	5.21
chr6	391136	396367	kataegis_38	chr6	166120	166443	NA	TB	7.19
chr6	391136	396367	kataegis_38	chr6	167293	169261	NA	TB	11.38
chr6	391136	396367	kataegis_38	chr6	169262	176694	NA	TB	8.64
chr6	391136	396367	kataegis_38	chr6	176695	176860	NA	TB	5.17
chr6	391136	396367	kataegis_38	chr6	176861	180437	NA	TB	14.15
chr6	391136	396367	kataegis_38	chr6	180438	181206	NA	TB	13.41
chr6	391136	396367	kataegis_38	chr6	181207	184385	NA	TB	20.75
chr6	391136	396367	kataegis_38	chr6	184386	187371	NA	TB	31.58
chr6	391136	396367	kataegis_38	chr6	187372	203815	NA	TB	8.68
chr6	391136	396367	kataegis_38	chr6	203816	218547	NA	TB	16.92
chr6	391136	396367	kataegis_38	chr6	218548	224664	NA	TB	20.08
chr6	391136	396367	kataegis_38	chr6	224665	225052	NA	TB	18.94
chr6	391136	396367	kataegis_38	chr6	225053	227114	NA	TB	20.98
chr6	391136	396367	kataegis_38	chr6	227115	230418	NA	TB	20.62
chr6	391136	396367	kataegis_38	chr6	230419	232603	NA	TB	22.73
chr6	391136	396367	kataegis_38	chr6	232604	234704	NA	TB	18.8
chr6	391136	396367	kataegis_38	chr6	234705	236655	NA	TB	21.65
chr6	391136	396367	kataegis_38	chr6	236656	240097	NA	TB	14.83
chr6	391136	396367	kataegis_38	chr6	240098	240898	NA	TB	12.64
chr6	391136	396367	kataegis_38	chr6	244002	246331	NA	TB	10.74
chr6	391136	396367	kataegis_38	chr6	246332	250140	NA	TB	7.11
chr6	391136	396367	kataegis_38	chr6	250244	257427	NA	TB	10.67
chr6	391136	396367	kataegis_38	chr6	257428	259601	NA	TB	11.31
chr6	391136	396367	kataegis_38	chr6	259669	262180	NA	TB	6.82
chr6	391136	396367	kataegis_38	chr6	262181	262852	NA	TB	10.76
chr6	391136	396367	kataegis_38	chr6	262853	272644	NA	TB	7.08
chr6	391136	396367	kataegis_38	chr6	272645	275604	NA	TB	8.23
chr6	391136	396367	kataegis_38	chr6	275605	276618	NA	TB	6.09
chr6	391136	396367	kataegis_38	chr6	276619	278523	NA	TB	7.54
chr6	391136	396367	kataegis_38	chr6	278524	285310	NA	TB	10.67
chr6	391136	396367	kataegis_38	chr6	285311	285834	NA	TB	10.63
chr6	391136	396367	kataegis_38	chr6	285835	290445	NA	TB	14.51
chr6	391136	396367	kataegis_38	chr6	290446	297152	NA	TB	6.8
chr6	391136	396367	kataegis_38	chr6	297153	305761	NA	TB	7.44
chr6	391136	396367	kataegis_38	chr6	305762	306083	NA	TB	5.88
chr6	391136	396367	kataegis_38	chr6	306084	306733	NA	TB	6.52
chr6	391136	396367	kataegis_38	chr6	306734	307410	NA	TB	5.4
chr6	391136	396367	kataegis_38	chr6	308262	308800	NA	TB	7.18
chr6	391136	396367	kataegis_38	chr6	308801	310978	NA	TB	6.46
chr6	391136	396367	kataegis_38	chr6	310979	316790	NA	TB	7.88
chr6	391136	396367	kataegis_38	chr6	316791	318217	NA	TB	8.39
chr6	391136	396367	kataegis_38	chr6	318218	319839	NA	TB	5.95
chr6	391136	396367	kataegis_38	chr6	333018	339699	NA	TB	6.93
chr6	391136	396367	kataegis_38	chr6	483452	490207	NA	TB	7.15
chr6	391136	396367	kataegis_38	chr6	490208	492941	NA	TB	9.5
chr6	391136	396367	kataegis_38	chr6	492942	494185	NA	TB	7.08
chr6	391136	396367	kataegis_38	chr6	494186	498121	NA	TB	5
chr6	391136	396367	kataegis_38	chr6	498122	499062	NA	TB	9.38
chr6	391136	396367	kataegis_38	chr6	502691	507540	NA	TB	6.96
chr6	391136	396367	kataegis_38	chr6	525151	526246	NA	TB	5.59
chr6	391136	396367	kataegis_38	chr6	536809	538014	NA	TB	5.96
chr6	391136	396367	kataegis_38	chr6	552998	554843	NA	TB	6.63
chr6	391136	396367	kataegis_38	chr6	554844	559671	NA	TB	5
chr6	391136	396367	kataegis_38	chr6	560458	562666	NA	TB	7.11
chr6	391136	396367	kataegis_38	chr6	562667	563431	NA	TB	7.75
chr6	391136	396367	kataegis_38	chr6	564665	565609	NA	TB	7.43
chr6	391136	396367	kataegis_38	chr6	689331	689539	NA	TB	5.41
chr6	391136	396367	kataegis_38	chr6	1369425	1371671	NA	TB	9.1
chr6	391136	396367	kataegis_38	chr6	1371672	1372827	NA	TB	9.45
chr6	391136	396367	kataegis_38	chr6	1372828	1374215	NA	TB	14.58
chr6	391136	396367	kataegis_38	chr6	1374216	1374958	NA	TB	14.6
chr6	391136	396367	kataegis_38	chr6	1375004	1378388	NA	TB	21.2
chr6	391136	396367	kataegis_38	chr6	1378389	1386014	NA	TB	28
chr6	391136	396367	kataegis_38	chr6	1386015	1387541	NA	TB	32.87
chr6	391136	396367	kataegis_38	chr6	1387542	1391564	NA	TB	20.56
chr6	391136	396367	kataegis_38	chr6	1391565	1409636	NA	TB	7.29
chr6	391136	396367	kataegis_38	chr6	1607572	1615871	NA	TB	5.95
chr6	391136	396367	kataegis_38	chr6	170591498	170596252	NA	TB	5.31
chr6	391136	396367	kataegis_38	chr6	170596253	170603648	NA	TB	10.36
chr6	391136	396367	kataegis_38	chr6	170603649	170606376	NA	TB	5.31
chr6	14111981	14120116	kataegis_39	chr6	13909134	13910829	NA	TB	9.08
chr6	14111981	14120116	kataegis_39	chr6	13910830	13921029	NA	TB	5.47
chr6	14111981	14120116	kataegis_39	chr6	14093938	14095734	NA	TB	5.15
chr6	14111981	14120116	kataegis_39	chr6	15249547	15250461	NA	TB	7.55
chr6	14111981	14120116	kataegis_39	chr6	15445432	15457106	NA	TB	5.93
chr6	14111981	14120116	kataegis_39	chr6	15621895	15624448	NA	TB	6.87
chr6	14111981	14120116	kataegis_39	chr6	15626795	15629360	NA	TB	6.48
chr6	26097561	26107989	kataegis_40	chr1	149815603	149815777	NA	TB	13.21
chr6	26097561	26107989	kataegis_40	chr1	149816397	149817126	NA	TB	6.64
chr6	26097561	26107989	kataegis_40	chr1	149848366	149858434	NA	TB	15.02
chr6	26097561	26107989	kataegis_40	chr6	26022603	26024396	NA	TB	5.26
chr6	26097561	26107989	kataegis_40	chr6	26025605	26026144	NA	TB	6.23
chr6	26097561	26107989	kataegis_40	chr6	26060425	26062193	NA	TB	5.32
chr6	26097561	26107989	kataegis_40	chr6	26062194	26063197	NA	TB	13.54
chr6	26097561	26107989	kataegis_40	chr6	26063198	26063773	NA	TB	8.97
chr6	26097561	26107989	kataegis_40	chr6	26063774	26064492	NA	TB	11.76
chr6	26097561	26107989	kataegis_40	chr6	26064493	26066168	NA	TB	9.5
chr6	26097561	26107989	kataegis_40	chr6	26591292	26592477	NA	TB	7.43
chr6	26097561	26107989	kataegis_40	chr6	26592478	26593066	NA	TB	7.43
chr6	26097561	26107989	kataegis_40	chr6	27045745	27047475	NA	TB	5.33
chr6	26097561	26107989	kataegis_40	chr6	27097292	27099101	NA	TB	9.2
chr6	26097561	26107989	kataegis_40	chr6	27099102	27106153	NA	TB	7.21
chr6	26097561	26107989	kataegis_40	chr6	27106154	27106417	NA	TB	13.84
chr6	26097561	26107989	kataegis_40	chr6	27106418	27107452	NA	TB	8.6
chr6	26097561	26107989	kataegis_40	chr6	27107453	27111875	NA	TB	13.22
chr6	26097561	26107989	kataegis_40	chr6	27111876	27113446	NA	TB	8
chr6	26097561	26107989	kataegis_40	chr6	27113447	27115524	NA	TB	19.14
chr6	26097561	26107989	kataegis_40	chr6	27115525	27123818	NA	TB	6.77
chr6	26097561	26107989	kataegis_40	chr6	27123819	27124970	NA	TB	12.07
chr6	26097561	26107989	kataegis_40	chr6	27124989	27127846	NA	TB	8.09
chr6	26097561	26107989	kataegis_40	chr6	27127847	27128724	NA	TB	8.24
chr6	26097561	26107989	kataegis_40	chr6	27128725	27131370	NA	TB	6.16
chr6	26097561	26107989	kataegis_40	chr6	27131712	27131878	NA	TB	7
chr6	26097561	26107989	kataegis_40	chr6	27131879	27132517	NA	TB	5.47
chr6	26097561	26107989	kataegis_40	chr6	27721264	27722678	NA	TB	7.21
chr6	26097561	26107989	kataegis_40	chr6	27767299	27767916	NA	TB	6.12
chr6	26097561	26107989	kataegis_40	chr6	27767917	27770374	NA	TB	7.07
chr6	26097561	26107989	kataegis_40	chr6	27770375	27776273	NA	TB	6.26
chr6	26097561	26107989	kataegis_40	chr6	27776274	27776623	NA	TB	6.14
chr6	26097561	26107989	kataegis_40	chr6	27776624	27782228	NA	TB	9.6
chr6	26097561	26107989	kataegis_40	chr6	27786656	27789605	NA	TB	12.29
chr6	26097561	26107989	kataegis_40	chr6	27789606	27789780	NA	TB	27.33
chr6	26097561	26107989	kataegis_40	chr6	27789802	27790514	NA	TB	13.93
chr6	26097561	26107989	kataegis_40	chr6	27790515	27790965	NA	TB	13.22
chr6	26097561	26107989	kataegis_40	chr6	27790966	27792446	NA	TB	12.26
chr6	26097561	26107989	kataegis_40	chr6	27792447	27801291	NA	TB	13.47
chr6	26097561	26107989	kataegis_40	chr6	27801292	27802108	NA	TB	18.89
chr6	26097561	26107989	kataegis_40	chr6	27802109	27818751	NA	TB	6.65
chr6	26097561	26107989	kataegis_40	chr6	27818752	27819339	NA	TB	5.83
chr6	26097561	26107989	kataegis_40	chr6	27819340	27821133	NA	TB	12.46
chr6	26097561	26107989	kataegis_40	chr6	27821134	27826102	NA	TB	7.01
chr6	26097561	26107989	kataegis_40	chr6	27826155	27826625	NA	TB	20.63
chr6	26097561	26107989	kataegis_40	chr6	27826626	27827417	NA	TB	6.14
chr6	26097561	26107989	kataegis_40	chr6	27827418	27829815	NA	TB	19.74
chr6	26097561	26107989	kataegis_40	chr6	27829816	27834320	NA	TB	7.3
chr6	26097561	26107989	kataegis_40	chr6	27834351	27837620	NA	TB	11.92
chr6	26097561	26107989	kataegis_40	chr6	27837621	27840381	NA	TB	8.48
chr6	26097561	26107989	kataegis_40	chr6	27840382	27845139	NA	TB	12.01
chr6	26097561	26107989	kataegis_40	chr6	27845140	27849444	NA	TB	10.4
chr6	26097561	26107989	kataegis_40	chr6	27849445	27852998	NA	TB	6.64
chr6	26097561	26107989	kataegis_40	chr6	27852999	27857590	NA	TB	11.72
chr6	26097561	26107989	kataegis_40	chr6	27857722	27858119	NA	TB	14.33
chr6	26097561	26107989	kataegis_40	chr6	27858120	27861034	NA	TB	15.69
chr6	26097561	26107989	kataegis_40	chr6	27861035	27864923	NA	TB	8.63
chr6	26097561	26107989	kataegis_40	chr6	27864924	27865483	NA	TB	6.59
chr6	26097561	26107989	kataegis_40	chr6	27865484	27866068	NA	TB	7.62
chr6	26107990	26113513	kataegis_40	chr6	26062194	26063197	NA	TB	7.62
chr6	26107990	26113513	kataegis_40	chr6	26063198	26063773	NA	TB	5.14
chr6	26107990	26113513	kataegis_40	chr6	26063774	26064492	NA	TB	5.89
chr6	26107990	26113513	kataegis_40	chr6	27106418	27107452	NA	TB	6.71
chr6	26107990	26113513	kataegis_40	chr6	27107453	27111875	NA	TB	9.41
chr6	26107990	26113513	kataegis_40	chr6	27111876	27113446	NA	TB	6.92
chr6	26107990	26113513	kataegis_40	chr6	27113447	27115524	NA	TB	26.71
chr6	26107990	26113513	kataegis_40	chr6	27123819	27124970	NA	TB	9.51
chr6	26107990	26113513	kataegis_40	chr6	27124989	27127846	NA	TB	5.03
chr6	26107990	26113513	kataegis_40	chr6	27770375	27776273	NA	TB	8.86
chr6	26107990	26113513	kataegis_40	chr6	27776624	27782228	NA	TB	10.95
chr6	26107990	26113513	kataegis_40	chr6	27786656	27789605	NA	TB	10.4
chr6	26107990	26113513	kataegis_40	chr6	27789606	27789780	NA	TB	10.41
chr6	26107990	26113513	kataegis_40	chr6	27789802	27790514	NA	TB	6.87
chr6	26107990	26113513	kataegis_40	chr6	27790515	27790965	NA	TB	11.74
chr6	26107990	26113513	kataegis_40	chr6	27790966	27792446	NA	TB	14.98
chr6	26107990	26113513	kataegis_40	chr6	27792447	27801291	NA	TB	25.36
chr6	26107990	26113513	kataegis_40	chr6	27801292	27802108	NA	TB	6.53
chr6	26107990	26113513	kataegis_40	chr6	27802109	27818751	NA	TB	8.7
chr6	26107990	26113513	kataegis_40	chr6	27818752	27819339	NA	TB	6.32
chr6	26107990	26113513	kataegis_40	chr6	27819340	27821133	NA	TB	6.57
chr6	26107990	26113513	kataegis_40	chr6	27826155	27826625	NA	TB	7.35
chr6	26107990	26113513	kataegis_40	chr6	27827418	27829815	NA	TB	11.19
chr6	26107990	26113513	kataegis_40	chr6	27829816	27834320	NA	TB	9.69
chr6	26107990	26113513	kataegis_40	chr6	27834351	27837620	NA	TB	8.58
chr6	26107990	26113513	kataegis_40	chr6	27840382	27845139	NA	TB	13.44
chr6	26107990	26113513	kataegis_40	chr6	27852999	27857590	NA	TB	6.65
chr6	26107990	26113513	kataegis_40	chr6	27857722	27858119	NA	TB	13.97
chr6	26107990	26113513	kataegis_40	chr6	27858120	27861034	NA	TB	10.24
chr6	26107990	26113513	kataegis_40	chr6	27861035	27864923	NA	TB	12.41
chr6	26107990	26113513	kataegis_40	chr6	27864924	27865483	NA	TB	9.2
chr6	26117724	26133165	kataegis_40	chr1	149821214	149821720	NA	TB	12.36
chr6	26117724	26133165	kataegis_40	chr6	26050869	26060424	NA	TB	5.33
chr6	26117724	26133165	kataegis_40	chr6	26062194	26063197	NA	TB	6.69
chr6	26117724	26133165	kataegis_40	chr6	26063774	26064492	NA	TB	5.73
chr6	26117724	26133165	kataegis_40	chr6	26584297	26585839	NA	TB	6.35
chr6	26117724	26133165	kataegis_40	chr6	27099102	27106153	NA	TB	5.89
chr6	26117724	26133165	kataegis_40	chr6	27106418	27107452	NA	TB	10.44
chr6	26117724	26133165	kataegis_40	chr6	27107453	27111875	NA	TB	6.62
chr6	26117724	26133165	kataegis_40	chr6	27111876	27113446	NA	TB	5.8
chr6	26117724	26133165	kataegis_40	chr6	27113447	27115524	NA	TB	29.72
chr6	26117724	26133165	kataegis_40	chr6	27115525	27123818	NA	TB	5.08
chr6	26117724	26133165	kataegis_40	chr6	27123819	27124970	NA	TB	6.68
chr6	26117724	26133165	kataegis_40	chr6	27127847	27128724	NA	TB	6.7
chr6	26117724	26133165	kataegis_40	chr6	27770375	27776273	NA	TB	7.12
chr6	26117724	26133165	kataegis_40	chr6	27776274	27776623	NA	TB	6.53
chr6	26117724	26133165	kataegis_40	chr6	27776624	27782228	NA	TB	17.27
chr6	26117724	26133165	kataegis_40	chr6	27786656	27789605	NA	TB	5.77
chr6	26117724	26133165	kataegis_40	chr6	27789606	27789780	NA	TB	8.83
chr6	26117724	26133165	kataegis_40	chr6	27789802	27790514	NA	TB	7.64
chr6	26117724	26133165	kataegis_40	chr6	27790966	27792446	NA	TB	14.31
chr6	26117724	26133165	kataegis_40	chr6	27792447	27801291	NA	TB	15.47
chr6	26117724	26133165	kataegis_40	chr6	27801292	27802108	NA	TB	5.79
chr6	26117724	26133165	kataegis_40	chr6	27819340	27821133	NA	TB	7.35
chr6	26117724	26133165	kataegis_40	chr6	27826155	27826625	NA	TB	9.92
chr6	26117724	26133165	kataegis_40	chr6	27829816	27834320	NA	TB	11.13
chr6	26117724	26133165	kataegis_40	chr6	27834351	27837620	NA	TB	15.26
chr6	26117724	26133165	kataegis_40	chr6	27837621	27840381	NA	TB	11.16
chr6	26117724	26133165	kataegis_40	chr6	27840382	27845139	NA	TB	14.59
chr6	26117724	26133165	kataegis_40	chr6	27858120	27861034	NA	TB	19.1
chr6	26117724	26133165	kataegis_40	chr6	27861035	27864923	NA	TB	17.78
chr6	26140695	26160512	kataegis_40	chr1	149815603	149815777	NA	TB	16.26
chr6	26140695	26160512	kataegis_40	chr1	149815778	149816386	NA	TB	5.58
chr6	26140695	26160512	kataegis_40	chr1	149821214	149821720	NA	TB	10.34
chr6	26140695	26160512	kataegis_40	chr1	149848366	149858434	NA	TB	6.52
chr6	26140695	26160512	kataegis_40	chr6	26062194	26063197	NA	TB	5.54
chr6	26140695	26160512	kataegis_40	chr6	26064493	26066168	NA	TB	5.11
chr6	26140695	26160512	kataegis_40	chr6	26161580	26163575	NA	TB	10.38
chr6	26140695	26160512	kataegis_40	chr6	26163576	26185586	NA	TB	6.17
chr6	26140695	26160512	kataegis_40	chr6	26196727	26196885	NA	TB	5.13
chr6	26140695	26160512	kataegis_40	chr6	26267467	26271041	NA	TB	5.53
chr6	26140695	26160512	kataegis_40	chr6	26283091	26285059	NA	TB	5.11
chr6	26140695	26160512	kataegis_40	chr6	26473601	26474400	NA	TB	6.6
chr6	26140695	26160512	kataegis_40	chr6	26528809	26533907	NA	TB	6.39
chr6	26140695	26160512	kataegis_40	chr6	26544149	26545585	NA	TB	5.25
chr6	26140695	26160512	kataegis_40	chr6	26548256	26551199	NA	TB	6.42
chr6	26140695	26160512	kataegis_40	chr6	26551200	26552162	NA	TB	6.02
chr6	26140695	26160512	kataegis_40	chr6	26552163	26552774	NA	TB	7.89
chr6	26140695	26160512	kataegis_40	chr6	26552775	26563904	NA	TB	5.26
chr6	26140695	26160512	kataegis_40	chr6	26563905	26570767	NA	TB	8.07
chr6	26140695	26160512	kataegis_40	chr6	26584297	26585839	NA	TB	8.53
chr6	26140695	26160512	kataegis_40	chr6	26585900	26591291	NA	TB	5.66
chr6	26140695	26160512	kataegis_40	chr6	26591292	26592477	NA	TB	13.96
chr6	26140695	26160512	kataegis_40	chr6	26592478	26593066	NA	TB	13
chr6	26140695	26160512	kataegis_40	chr6	27045745	27047475	NA	TB	5.71
chr6	26140695	26160512	kataegis_40	chr6	27086753	27092050	NA	TB	5.46
chr6	26140695	26160512	kataegis_40	chr6	27092051	27097291	NA	TB	6.32
chr6	26140695	26160512	kataegis_40	chr6	27097292	27099101	NA	TB	14.24
chr6	26140695	26160512	kataegis_40	chr6	27099102	27106153	NA	TB	17.32
chr6	26140695	26160512	kataegis_40	chr6	27106154	27106417	NA	TB	19.85
chr6	26140695	26160512	kataegis_40	chr6	27106418	27107452	NA	TB	12.12
chr6	26140695	26160512	kataegis_40	chr6	27107453	27111875	NA	TB	23.51
chr6	26140695	26160512	kataegis_40	chr6	27111876	27113446	NA	TB	15.32
chr6	26140695	26160512	kataegis_40	chr6	27113447	27115524	NA	TB	32.93
chr6	26140695	26160512	kataegis_40	chr6	27115525	27123818	NA	TB	13.64
chr6	26140695	26160512	kataegis_40	chr6	27123819	27124970	NA	TB	19.21
chr6	26140695	26160512	kataegis_40	chr6	27124989	27127846	NA	TB	13.63
chr6	26140695	26160512	kataegis_40	chr6	27127847	27128724	NA	TB	11.23
chr6	26140695	26160512	kataegis_40	chr6	27128725	27131370	NA	TB	5.63
chr6	26140695	26160512	kataegis_40	chr6	27131712	27131878	NA	TB	6.95
chr6	26140695	26160512	kataegis_40	chr6	27145361	27145592	NA	TB	7.03
chr6	26140695	26160512	kataegis_40	chr6	27721264	27722678	NA	TB	11.58
chr6	26140695	26160512	kataegis_40	chr6	27767299	27767916	NA	TB	6.11
chr6	26140695	26160512	kataegis_40	chr6	27767917	27770374	NA	TB	7.35
chr6	26140695	26160512	kataegis_40	chr6	27770375	27776273	NA	TB	6.28
chr6	26140695	26160512	kataegis_40	chr6	27776274	27776623	NA	TB	13.74
chr6	26140695	26160512	kataegis_40	chr6	27776624	27782228	NA	TB	14.54
chr6	26140695	26160512	kataegis_40	chr6	27786656	27789605	NA	TB	11.09
chr6	26140695	26160512	kataegis_40	chr6	27789606	27789780	NA	TB	20.83
chr6	26140695	26160512	kataegis_40	chr6	27789802	27790514	NA	TB	7.99
chr6	26140695	26160512	kataegis_40	chr6	27790515	27790965	NA	TB	18.37
chr6	26140695	26160512	kataegis_40	chr6	27790966	27792446	NA	TB	8.4
chr6	26140695	26160512	kataegis_40	chr6	27792447	27801291	NA	TB	9.21
chr6	26140695	26160512	kataegis_40	chr6	27801292	27802108	NA	TB	7.6
chr6	26140695	26160512	kataegis_40	chr6	27818752	27819339	NA	TB	7.37
chr6	26140695	26160512	kataegis_40	chr6	27819340	27821133	NA	TB	8.84
chr6	26140695	26160512	kataegis_40	chr6	27821134	27826102	NA	TB	5.35
chr6	26140695	26160512	kataegis_40	chr6	27826155	27826625	NA	TB	17.59
chr6	26140695	26160512	kataegis_40	chr6	27826626	27827417	NA	TB	5.36
chr6	26140695	26160512	kataegis_40	chr6	27827418	27829815	NA	TB	8.26
chr6	26140695	26160512	kataegis_40	chr6	27829816	27834320	NA	TB	12.6
chr6	26140695	26160512	kataegis_40	chr6	27834351	27837620	NA	TB	13.04
chr6	26140695	26160512	kataegis_40	chr6	27837621	27840381	NA	TB	8.61
chr6	26140695	26160512	kataegis_40	chr6	27840382	27845139	NA	TB	12.66
chr6	26140695	26160512	kataegis_40	chr6	27849445	27852998	NA	TB	8.18
chr6	26140695	26160512	kataegis_40	chr6	27852999	27857590	NA	TB	12.6
chr6	26140695	26160512	kataegis_40	chr6	27857722	27858119	NA	TB	13.21
chr6	26140695	26160512	kataegis_40	chr6	27858120	27861034	NA	TB	18.95
chr6	26140695	26160512	kataegis_40	chr6	27861035	27864923	NA	TB	18
chr6	26140695	26160512	kataegis_40	chr6	27864924	27865483	NA	TB	7.48
chr6	31528654	31545439	kataegis_41	chr6	31548102	31548351	kataegis_41	TB	6.35
chr6	31528654	31545439	kataegis_41	chr6	31548352	31552653	kataegis_41	TB	5.9
chr6	31528654	31545439	kataegis_41	chr6	31774256	31779404	NA	TB	7.42
chr6	31528654	31545439	kataegis_41	chr6	31779405	31785889	NA	TB	11.01
chr6	31528654	31545439	kataegis_41	chr6	31803288	31805114	NA	TB	6.9
chr6	31548352	31552653	kataegis_41	chr6	31509720	31511142	NA	TB	6.81
chr6	31548352	31552653	kataegis_41	chr6	31522204	31528653	kataegis_41	TB	6.38
chr6	31548352	31552653	kataegis_41	chr6	31773668	31774255	NA	TB	5.98
chr6	31548352	31552653	kataegis_41	chr6	31774256	31779404	NA	TB	6.98
chr6	31548352	31552653	kataegis_41	chr6	31779405	31785889	NA	TB	9.74
chr6	31548352	31552653	kataegis_41	chr6	31803288	31805114	NA	TB	6.3
chr6	31552654	31583304	kataegis_41	chr6	31509720	31511142	NA	TB	9.81
chr6	31552654	31583304	kataegis_41	chr6	31779405	31785889	NA	TB	7.38
chr6	32622279	32628870	kataegis_42	chr6	32372734	32377013	NA	TB	5.32
chr6	32622279	32628870	kataegis_42	chr6	32377864	32381597	NA	TB	6.39
chr6	32622279	32628870	kataegis_42	chr6	32381598	32383037	NA	TB	20.6
chr6	32622279	32628870	kataegis_42	chr6	32383038	32384779	NA	TB	15.62
chr6	32622279	32628870	kataegis_42	chr6	32384780	32385221	NA	TB	23.02
chr6	32622279	32628870	kataegis_42	chr6	32385222	32394736	NA	TB	22.65
chr6	32622279	32628870	kataegis_42	chr6	32394737	32396346	NA	TB	20.6
chr6	32622279	32628870	kataegis_42	chr6	32396347	32400292	NA	TB	39.19
chr6	32622279	32628870	kataegis_42	chr6	32400293	32402751	NA	TB	31.83
chr6	32622279	32628870	kataegis_42	chr6	32402752	32404396	NA	TB	29.6
chr6	32622279	32628870	kataegis_42	chr6	32404397	32405592	NA	TB	34.24
chr6	32622279	32628870	kataegis_42	chr6	32405593	32409533	NA	TB	23.14
chr6	32622279	32628870	kataegis_42	chr6	32409534	32411865	NA	TB	10.46
chr6	32622279	32628870	kataegis_42	chr6	32431178	32431784	NA	TB	10.93
chr6	32622279	32628870	kataegis_42	chr6	32487931	32489107	NA	TB	6.41
chr6	32622279	32628870	kataegis_42	chr6	32489108	32490726	NA	TB	5.25
chr6	32622279	32628870	kataegis_42	chr6	32490727	32494783	NA	TB	6.66
chr6	32622279	32628870	kataegis_42	chr6	32494784	32496774	NA	TB	6.42
chr6	32622279	32628870	kataegis_42	chr6	32550121	32551298	NA	TB	7.33
chr6	32622279	32628870	kataegis_42	chr6	32551299	32554637	NA	TB	6.64
chr6	32622279	32628870	kataegis_42	chr6	32554638	32556285	NA	TB	8.96
chr6	32622279	32628870	kataegis_42	chr6	32632150	32633437	kataegis_42	TB	9.43
chr6	32622279	32628870	kataegis_42	chr6	32654601	32655552	NA	TB	5.9
chr6	32622279	32628870	kataegis_42	chr6	32655935	32656480	NA	TB	10.36
chr6	32622279	32628870	kataegis_42	chr6	32763678	32764745	NA	TB	6.01
chr6	32622279	32628870	kataegis_42	chr6	32764746	32767302	NA	TB	5.14
chr6	32633438	32636953	kataegis_42	chr6	32381598	32383037	NA	TB	11.65
chr6	32633438	32636953	kataegis_42	chr6	32383038	32384779	NA	TB	8.06
chr6	32633438	32636953	kataegis_42	chr6	32384780	32385221	NA	TB	9.64
chr6	32633438	32636953	kataegis_42	chr6	32385222	32394736	NA	TB	11.9
chr6	32633438	32636953	kataegis_42	chr6	32394737	32396346	NA	TB	8.51
chr6	32633438	32636953	kataegis_42	chr6	32396347	32400292	NA	TB	18.47
chr6	32633438	32636953	kataegis_42	chr6	32400293	32402751	NA	TB	20.02
chr6	32633438	32636953	kataegis_42	chr6	32402752	32404396	NA	TB	26.01
chr6	32633438	32636953	kataegis_42	chr6	32404397	32405592	NA	TB	28.73
chr6	32633438	32636953	kataegis_42	chr6	32405593	32409533	NA	TB	19.67
chr6	32633438	32636953	kataegis_42	chr6	32431178	32431784	NA	TB	5.29
chr6	32633438	32636953	kataegis_42	chr6	32646115	32654600	kataegis_42	TB	5.81
chr6	32633438	32636953	kataegis_42	chr6	32654601	32655552	NA	TB	7.35
chr6	32633438	32636953	kataegis_42	chr6	32655935	32656480	NA	TB	14.31
chr6	37136222	37141919	kataegis_43	chr6	36562593	36563043	NA	TB	6.54
chr6	37136222	37141919	kataegis_43	chr6	36563044	36566161	NA	TB	5.46
chr6	37136222	37141919	kataegis_43	chr6	36722352	36724605	NA	TB	5.37
chr6	37136222	37141919	kataegis_43	chr6	36724606	36726946	NA	TB	5.8
chr6	37136222	37141919	kataegis_43	chr6	36726947	36732394	NA	TB	6.67
chr6	37136222	37141919	kataegis_43	chr6	36732395	36735674	NA	TB	11.3
chr6	37136222	37141919	kataegis_43	chr6	36850855	36857295	NA	TB	8.55
chr6	37136222	37141919	kataegis_43	chr6	36874079	36874572	NA	TB	5.37
chr6	37136222	37141919	kataegis_43	chr6	36938886	36952386	NA	TB	5.3
chr6	37136222	37141919	kataegis_43	chr6	36952387	36968557	NA	TB	5.51
chr6	37136222	37141919	kataegis_43	chr6	36968558	36978522	NA	TB	6.27
chr6	37136222	37141919	kataegis_43	chr6	36978523	36985357	NA	TB	12.6
chr6	37136222	37141919	kataegis_43	chr6	36985358	36993447	NA	TB	9.44
chr6	37136222	37141919	kataegis_43	chr6	36993448	36998124	NA	TB	13.15
chr6	37136222	37141919	kataegis_43	chr6	36998125	37018814	NA	TB	15.1
chr6	37136222	37141919	kataegis_43	chr6	37018844	37032845	NA	TB	17.5
chr6	37136222	37141919	kataegis_43	chr6	37032846	37035267	NA	TB	7.31
chr6	37136222	37141919	kataegis_43	chr6	37035295	37039226	NA	TB	6.61
chr6	37136222	37141919	kataegis_43	chr6	37039227	37040007	NA	TB	6.13
chr6	37136222	37141919	kataegis_43	chr6	37047742	37050915	NA	TB	5.74
chr6	37136222	37141919	kataegis_43	chr6	37072758	37078767	NA	TB	5.18
chr6	37147983	37154498	kataegis_43	chr6	36726947	36732394	NA	TB	6.51
chr6	37147983	37154498	kataegis_43	chr6	36732395	36735674	NA	TB	5.98
chr6	37147983	37154498	kataegis_43	chr6	36840886	36850286	NA	TB	5.35
chr6	37147983	37154498	kataegis_43	chr6	36850855	36857295	NA	TB	8.01
chr6	37147983	37154498	kataegis_43	chr6	36874079	36874572	NA	TB	5.04
chr6	37147983	37154498	kataegis_43	chr6	36968558	36978522	NA	TB	5.12
chr6	37147983	37154498	kataegis_43	chr6	36978523	36985357	NA	TB	7.59
chr6	37147983	37154498	kataegis_43	chr6	36985358	36993447	NA	TB	5.07
chr6	37147983	37154498	kataegis_43	chr6	36993448	36998124	NA	TB	7.89
chr6	37147983	37154498	kataegis_43	chr6	36998125	37018814	NA	TB	7.67
chr6	37147983	37154498	kataegis_43	chr6	37018844	37032845	NA	TB	6.97
chr6	91005343	91007425	kataegis_44	chr6	90529166	90530255	NA	TB	6.05
chr6	91005343	91007425	kataegis_44	chr6	90539321	90552029	NA	TB	5
chr6	91005343	91007425	kataegis_44	chr6	90662631	90663399	NA	TB	6.14
chr6	91005343	91007425	kataegis_44	chr6	90663400	90667087	NA	TB	5.36
chr6	91005343	91007425	kataegis_44	chr6	90672506	90676456	NA	TB	6.95
chr6	91005343	91007425	kataegis_44	chr6	90786037	90790120	NA	TB	6.1
chr6	91005343	91007425	kataegis_44	chr6	90790121	90792703	NA	TB	6.55
chr6	91005343	91007425	kataegis_44	chr6	90792704	90794159	NA	TB	9.51
chr6	91005343	91007425	kataegis_44	chr6	90794160	90795523	NA	TB	9.44
chr6	91005343	91007425	kataegis_44	chr6	90815584	90818062	NA	TB	6.98
chr6	91005343	91007425	kataegis_44	chr6	90886208	90887110	NA	TB	5.1
chr6	91005343	91007425	kataegis_44	chr6	90920258	90921287	NA	TB	5.22
chr6	91005343	91007425	kataegis_44	chr6	90997206	90999472	kataegis_44	TB	6.16
chr6	91005343	91007425	kataegis_44	chr6	91008662	91010038	kataegis_44	TB	6.68
chr6	91005343	91007425	kataegis_44	chr6	91010039	91010629	kataegis_44	TB	8.29
chr6	91005343	91007425	kataegis_44	chr6	91010630	91013564	kataegis_44	TB	9.78
chr6	91005343	91007425	kataegis_44	chr6	91013565	91017624	kataegis_44	TB	7.52
chr6	91005343	91007425	kataegis_44	chr6	91017625	91019226	kataegis_44	TB	6.63
chr6	91005343	91007425	kataegis_44	chr6	91019227	91024863	kataegis_44	TB	9.57
chr6	91005343	91007425	kataegis_44	chr6	91024864	91025465	kataegis_44	TB	16.45
chr6	91005343	91007425	kataegis_44	chr6	91025466	91025639	kataegis_44	TB	15.23
chr6	91005343	91007425	kataegis_44	chr6	91025640	91031124	kataegis_44	TB	7.66
chr6	91005343	91007425	kataegis_44	chr6	91044645	91050141	NA	TB	5.76
chr6	91005343	91007425	kataegis_44	chr6	91050232	91051792	NA	TB	6.85
chr6	91005343	91007425	kataegis_44	chr6	91051793	91052864	NA	TB	8.72
chr6	91005343	91007425	kataegis_44	chr6	91052865	91053296	NA	TB	9.29
chr6	91005343	91007425	kataegis_44	chr6	91053319	91054435	NA	TB	11.14
chr6	91005343	91007425	kataegis_44	chr6	91054436	91059280	NA	TB	13.52
chr6	91005343	91007425	kataegis_44	chr6	91059281	91062055	NA	TB	20.68
chr6	91005343	91007425	kataegis_44	chr6	91062056	91067634	NA	TB	17.41
chr6	91005343	91007425	kataegis_44	chr6	91067635	91068315	NA	TB	14.35
chr6	91005343	91007425	kataegis_44	chr6	91068316	91072169	NA	TB	10.4
chr6	91005343	91007425	kataegis_44	chr6	91072170	91077200	NA	TB	11.23
chr6	91005343	91007425	kataegis_44	chr6	91077201	91078669	NA	TB	20.16
chr6	91005343	91007425	kataegis_44	chr6	91078670	91081618	NA	TB	22.37
chr6	91005343	91007425	kataegis_44	chr6	91081619	91083158	NA	TB	34.02
chr6	91005343	91007425	kataegis_44	chr6	91083159	91084994	NA	TB	41.27
chr6	91005343	91007425	kataegis_44	chr6	91084995	91085787	NA	TB	69.18
chr6	91005343	91007425	kataegis_44	chr6	91085788	91089249	NA	TB	34.02
chr6	91005343	91007425	kataegis_44	chr6	91089250	91091285	NA	TB	32.76
chr6	91005343	91007425	kataegis_44	chr6	91091286	91098001	NA	TB	36.03
chr6	91005343	91007425	kataegis_44	chr6	91098002	91108134	NA	TB	30.8
chr6	91005343	91007425	kataegis_44	chr6	91108135	91108309	NA	TB	31.62
chr6	91005343	91007425	kataegis_44	chr6	91108310	91116502	NA	TB	24.59
chr6	91005343	91007425	kataegis_44	chr6	91116503	91117174	NA	TB	17.36
chr6	91005343	91007425	kataegis_44	chr6	91117175	91120961	NA	TB	8.38
chr6	91005343	91007425	kataegis_44	chr6	91120962	91123244	NA	TB	8.83
chr6	91005343	91007425	kataegis_44	chr6	91123245	91129701	NA	TB	7.82
chr6	91005343	91007425	kataegis_44	chr6	91129702	91130329	NA	TB	10.65
chr6	91005343	91007425	kataegis_44	chr6	91130330	91130893	NA	TB	11.09
chr6	91005343	91007425	kataegis_44	chr6	91130894	91132975	NA	TB	10.04
chr6	91005343	91007425	kataegis_44	chr6	91132976	91133472	NA	TB	9.36
chr6	91005343	91007425	kataegis_44	chr6	91133473	91134919	NA	TB	13.73
chr6	91005343	91007425	kataegis_44	chr6	91134920	91139443	NA	TB	7.3
chr6	91005343	91007425	kataegis_44	chr6	91139444	91140655	NA	TB	10.31
chr6	91005343	91007425	kataegis_44	chr6	91140656	91141838	NA	TB	7.55
chr6	91005343	91007425	kataegis_44	chr6	91141839	91144334	NA	TB	8.48
chr6	91005343	91007425	kataegis_44	chr6	91144335	91145123	NA	TB	7.38
chr6	91005343	91007425	kataegis_44	chr6	91145124	91146506	NA	TB	5.81
chr6	91005343	91007425	kataegis_44	chr6	91146507	91152185	NA	TB	6.79
chr6	91005343	91007425	kataegis_44	chr6	91152282	91153554	NA	TB	8.77
chr6	91005343	91007425	kataegis_44	chr6	91153555	91153740	NA	TB	10.1
chr6	91005343	91007425	kataegis_44	chr6	91153741	91154196	NA	TB	10.56
chr6	91005343	91007425	kataegis_44	chr6	91154197	91157389	NA	TB	7.91
chr6	91005343	91007425	kataegis_44	chr6	91157390	91165607	NA	TB	10.21
chr6	91005343	91007425	kataegis_44	chr6	91165608	91166205	NA	TB	11.9
chr6	91005343	91007425	kataegis_44	chr6	91166254	91166793	NA	TB	8.72
chr6	91005343	91007425	kataegis_44	chr6	91166794	91178698	NA	TB	7.96
chr6	91005343	91007425	kataegis_44	chr6	91178699	91185523	NA	TB	16.52
chr6	91005343	91007425	kataegis_44	chr6	91185524	91191111	NA	TB	27.53
chr6	91005343	91007425	kataegis_44	chr6	91191112	91194434	NA	TB	22.74
chr6	91005343	91007425	kataegis_44	chr6	91194435	91202520	NA	TB	10.89
chr7	5545104	5573854	kataegis_47	chr7	5271638	5273915	NA	TB	5.06
chr7	5545104	5573854	kataegis_47	chr7	5600491	5601712	NA	TB	5.88
chr7	5545104	5573854	kataegis_47	chr7	5700447	5705158	NA	TB	14.58
chr7	5545104	5573854	kataegis_47	chr7	5705159	5706912	NA	TB	19.07
chr7	5545104	5573854	kataegis_47	chr7	5706913	5719780	NA	TB	8.73
chr7	5545104	5573854	kataegis_47	chr7	5719781	5721074	NA	TB	7.28
chr7	5545104	5573854	kataegis_47	chr7	5721075	5722508	NA	TB	7.4
chr7	5545104	5573854	kataegis_47	chr7	5722523	5726300	NA	TB	13.11
chr7	5545104	5573854	kataegis_47	chr7	5726301	5728035	NA	TB	8.72
chr7	5545104	5573854	kataegis_47	chr7	5728036	5733203	NA	TB	11.18
chr7	5545104	5573854	kataegis_47	chr7	5733204	5735969	NA	TB	16.89
chr7	5545104	5573854	kataegis_47	chr7	5735970	5737674	NA	TB	17.3
chr7	5545104	5573854	kataegis_47	chr7	5737675	5740184	NA	TB	15.85
chr7	5545104	5573854	kataegis_47	chr7	5740185	5742914	NA	TB	16.01
chr7	5545104	5573854	kataegis_47	chr7	5742915	5746489	NA	TB	18.95
chr7	5545104	5573854	kataegis_47	chr7	5746490	5747326	NA	TB	20.98
chr7	5545104	5573854	kataegis_47	chr7	5747327	5759515	NA	TB	5
chr7	5545104	5573854	kataegis_47	chr7	5759516	5762653	NA	TB	8.87
chr7	110730761	110734700	kataegis_54_55_56	chr7	107823544	107823919	NA	TB	5.19
chr7	110730761	110734700	kataegis_54_55_56	chr7	107824784	107827225	NA	TB	5.8
chr7	110730761	110734700	kataegis_54_55_56	chr7	108217206	108219008	NA	TB	6.02
chr7	110730761	110734700	kataegis_54_55_56	chr7	108240640	108241455	NA	TB	6.28
chr7	110730761	110734700	kataegis_54_55_56	chr7	108241456	108244278	NA	TB	7.41
chr7	110730761	110734700	kataegis_54_55_56	chr7	108244279	108249193	NA	TB	16.8
chr7	110730761	110734700	kataegis_54_55_56	chr7	108249194	108250065	NA	TB	21.41
chr7	110730761	110734700	kataegis_54_55_56	chr7	108250066	108252731	NA	TB	29.49
chr7	110730761	110734700	kataegis_54_55_56	chr7	108252732	108259288	NA	TB	19.21
chr7	110730761	110734700	kataegis_54_55_56	chr7	108259289	108259623	NA	TB	14.4
chr7	110730761	110734700	kataegis_54_55_56	chr7	108259624	108260832	NA	TB	14.39
chr7	110730761	110734700	kataegis_54_55_56	chr7	108260833	108261837	NA	TB	19.03
chr7	110730761	110734700	kataegis_54_55_56	chr7	108261838	108261992	NA	TB	20.18
chr7	110730761	110734700	kataegis_54_55_56	chr7	108261993	108266353	NA	TB	20.38
chr7	110730761	110734700	kataegis_54_55_56	chr7	108266354	108269214	NA	TB	5.75
chr7	110730761	110734700	kataegis_54_55_56	chr7	108269215	108271912	NA	TB	8.5
chr7	110730761	110734700	kataegis_54_55_56	chr7	108271913	108276905	NA	TB	8.49
chr7	110730761	110734700	kataegis_54_55_56	chr7	108280307	108288118	NA	TB	5.08
chr7	110730761	110734700	kataegis_54_55_56	chr7	111114836	111119122	NA	TB	8.1
chr7	110730761	110734700	kataegis_54_55_56	chr7	111119123	111124100	NA	TB	10.68
chr7	110730761	110734700	kataegis_54_55_56	chr7	111124109	111128166	NA	TB	16.95
chr7	110730761	110734700	kataegis_54_55_56	chr7	111128167	111129506	NA	TB	11.73
chr7	110730761	110734700	kataegis_54_55_56	chr7	111129507	111133451	NA	TB	11.28
chr7	110730761	110734700	kataegis_54_55_56	chr7	111160629	111162099	NA	TB	5.53
chr7	110730761	110734700	kataegis_54_55_56	chr7	111198809	111201388	NA	TB	5.72
chr7	110730761	110734700	kataegis_54_55_56	chr7	111366431	111367804	NA	TB	8.74
chr7	110730761	110734700	kataegis_54_55_56	chr7	111367946	111373888	NA	TB	14.94
chr7	110730761	110734700	kataegis_54_55_56	chr7	111373889	111374674	NA	TB	13.37
chr7	110730761	110734700	kataegis_54_55_56	chr7	111374675	111379511	NA	TB	6.38
chr7	110730761	110734700	kataegis_54_55_56	chr7	111379512	111381212	NA	TB	6.61
chr7	110748777	110749581	kataegis_54_55_56_57	chr7	108215426	108217205	NA	TB	5.48
chr7	110748777	110749581	kataegis_54_55_56_57	chr7	108244279	108249193	NA	TB	8.95
chr7	110748777	110749581	kataegis_54_55_56_57	chr7	108249194	108250065	NA	TB	13.77
chr7	110748777	110749581	kataegis_54_55_56_57	chr7	108250066	108252731	NA	TB	10.13
chr7	110748777	110749581	kataegis_54_55_56_57	chr7	108252732	108259288	NA	TB	9.71
chr7	110748777	110749581	kataegis_54_55_56_57	chr7	108259289	108259623	NA	TB	6.01
chr7	110748777	110749581	kataegis_54_55_56_57	chr7	108259624	108260832	NA	TB	7.22
chr7	110748777	110749581	kataegis_54_55_56_57	chr7	108260833	108261837	NA	TB	12.51
chr7	110748777	110749581	kataegis_54_55_56_57	chr7	108261838	108261992	NA	TB	6.56
chr7	110748777	110749581	kataegis_54_55_56_57	chr7	108269215	108271912	NA	TB	5.99
chr7	110748777	110749581	kataegis_54_55_56_57	chr7	108280307	108288118	NA	TB	5.96
chr8	128745991	128756979	kataegis_58	chr8	127886760	127889453	NA	TB	13.4
chr8	128745991	128756979	kataegis_58	chr8	127889454	127891696	NA	TB	11.37
chr8	128745991	128756979	kataegis_58	chr8	127891697	127895194	NA	TB	13.04
chr8	128745991	128756979	kataegis_58	chr8	127895195	127897477	NA	TB	9.4
chr8	128745991	128756979	kataegis_58	chr8	127897662	127899869	NA	TB	6.65
chr8	128745991	128756979	kataegis_58	chr8	128166031	128170554	NA	TB	6.47
chr8	128745991	128756979	kataegis_58	chr8	128170555	128171178	NA	TB	6.44
chr8	128745991	128756979	kataegis_58	chr8	128171179	128171939	NA	TB	11.32
chr8	128745991	128756979	kataegis_58	chr8	128171973	128182972	NA	TB	10.58
chr8	128745991	128756979	kataegis_58	chr8	128182973	128186396	NA	TB	10.89
chr8	128745991	128756979	kataegis_58	chr8	128186397	128186631	NA	TB	13.15
chr8	128745991	128756979	kataegis_58	chr8	128186632	128186820	NA	TB	17.88
chr8	128745991	128756979	kataegis_58	chr8	128186821	128188020	NA	TB	12.2
chr8	128745991	128756979	kataegis_58	chr8	128188021	128188466	NA	TB	11.4
chr8	128745991	128756979	kataegis_58	chr8	128188467	128188985	NA	TB	14.46
chr8	128745991	128756979	kataegis_58	chr8	128188986	128189517	NA	TB	17.79
chr8	128745991	128756979	kataegis_58	chr8	128189518	128192177	NA	TB	15.12
chr8	128745991	128756979	kataegis_58	chr8	128192178	128201573	NA	TB	6.69
chr8	128745991	128756979	kataegis_58	chr8	128201574	128202614	NA	TB	5.94
chr8	128745991	128756979	kataegis_58	chr8	128207031	128207868	NA	TB	7.88
chr8	128745991	128756979	kataegis_58	chr8	128226106	128226854	NA	TB	8.71
chr8	128745991	128756979	kataegis_58	chr8	128312287	128313237	NA	TB	8.37
chr8	128745991	128756979	kataegis_58	chr8	128313238	128313880	NA	TB	9.08
chr8	128745991	128756979	kataegis_58	chr8	128314311	128319325	NA	TB	6.98
chr8	128745991	128756979	kataegis_58	chr8	129184562	129185874	NA	TB	6.99
chr8	128745991	128756979	kataegis_58	chr8	129185875	129194257	NA	TB	6.75
chr8	128745991	128756979	kataegis_58	chr8	129194258	129196190	NA	TB	17.68
chr8	128745991	128756979	kataegis_58	chr8	129196191	129199755	NA	TB	18.94
chr8	128745991	128756979	kataegis_58	chr8	129199756	129200590	NA	TB	19.88
chr8	128745991	128756979	kataegis_58	chr8	129200591	129213698	NA	TB	11.31
chr8	128745991	128756979	kataegis_58	chr8	129213699	129215844	NA	TB	11.71
chr8	128745991	128756979	kataegis_58	chr8	129215845	129218722	NA	TB	12.11
chr8	128745991	128756979	kataegis_58	chr8	129218723	129220126	NA	TB	12.88
chr8	128745991	128756979	kataegis_58	chr8	129220127	129222593	NA	TB	7.69
chr8	128745991	128756979	kataegis_58	chr8	129222594	129223807	NA	TB	8.04
chr8	128745991	128756979	kataegis_58	chr8	129223808	129225891	NA	TB	7.73
chr8	128745991	128756979	kataegis_58	chr8	129225892	129228808	NA	TB	5.23
chr8	128745991	128756979	kataegis_58	chr8	129241713	129243523	NA	TB	5.61
chr8	128745991	128756979	kataegis_58	chr8	129252107	129256403	NA	TB	5.17
chr8	128745991	128756979	kataegis_58	chr8	129263166	129267010	NA	TB	5.12
chr8	128745991	128756979	kataegis_58	chr8	129267025	129273486	NA	TB	5.55
chr8	128745991	128756979	kataegis_58	chr8	129273487	129276207	NA	TB	9.06
chr8	128745991	128756979	kataegis_58	chr8	129276208	129276531	NA	TB	6.58
chr8	128745991	128756979	kataegis_58	chr8	129276532	129278298	NA	TB	10.36
chr8	128745991	128756979	kataegis_58	chr8	129278299	129278864	NA	TB	13.49
chr8	128745991	128756979	kataegis_58	chr8	129278865	129281411	NA	TB	16.79
chr8	128745991	128756979	kataegis_58	chr8	129281412	129283626	NA	TB	16.27
chr8	128745991	128756979	kataegis_58	chr8	129283627	129290175	NA	TB	10.23
chr8	128745991	128756979	kataegis_58	chr8	129290176	129291125	NA	TB	6.89
chr8	128745991	128756979	kataegis_58	chr8	129303419	129306797	NA	TB	5.59
chr8	128745991	128756979	kataegis_58	chr8	129314900	129319098	NA	TB	6.35
chr8	128745991	128756979	kataegis_58	chr8	129319128	129321850	NA	TB	6.39
chr8	128745991	128756979	kataegis_58	chr8	129321903	129324804	NA	TB	5.81
chr8	128745991	128756979	kataegis_58	chr8	129324805	129327116	NA	TB	9.01
chr8	128745991	128756979	kataegis_58	chr8	129327117	129340048	NA	TB	5.31
chr8	128745991	128756979	kataegis_58	chr8	129340049	129341634	NA	TB	9.94
chr8	128745991	128756979	kataegis_58	chr8	129341635	129344398	NA	TB	5.85
chr8	128745991	128756979	kataegis_58	chr8	129639212	129641484	NA	TB	5.39
chr8	128745991	128756979	kataegis_58	chr8	129641485	129642087	NA	TB	5.71
chr8	128745991	128756979	kataegis_58	chr8	129650246	129651985	NA	TB	5.29
chr8	128745991	128756979	kataegis_58	chr8	129654666	129657020	NA	TB	7.37
chr8	128745991	128756979	kataegis_58	chr8	129657021	129661469	NA	TB	5.99
chr8	128745991	128756979	kataegis_58	chr8	129661470	129666686	NA	TB	13.87
chr8	128745991	128756979	kataegis_58	chr8	129666687	129675212	NA	TB	11.51
chr8	128745991	128756979	kataegis_58	chr8	129675673	129677998	NA	TB	6.59
chr8	128745991	128756979	kataegis_58	chr8	129868259	129869290	NA	TB	5.89
chr8	128745991	128756979	kataegis_58	chr8	129869291	129870754	NA	TB	7.51
chr8	128745991	128756979	kataegis_58	chr8	129870755	129873392	NA	TB	6.69
chr8	128745991	128756979	kataegis_58	chr8	130547079	130548285	NA	TB	16.65
chr8	128745991	128756979	kataegis_58	chr8	130548286	130549444	NA	TB	15.7
chr8	128745991	128756979	kataegis_58	chr8	130549445	130551891	NA	TB	13.08
chr8	128745991	128756979	kataegis_58	chr8	130551892	130553127	NA	TB	8.98
chr8	128745991	128756979	kataegis_58	chr8	130554560	130558005	NA	TB	6.13
chr8	128745991	128756979	kataegis_58	chr8	130558006	130562996	NA	TB	5.58
chr8	128745991	128756979	kataegis_58	chr8	130562997	130566850	NA	TB	6.16
chr8	128745991	128756979	kataegis_58	chr8	130690296	130691073	NA	TB	11.34
chr9	37000340	37008401	kataegis_59	chr9	36989113	36998068	NA	TB	7.73
chr9	37000340	37008401	kataegis_59	chr9	37024003	37025266	kataegis_59	TB	6.52
chr9	37000340	37008401	kataegis_59	chr9	37122229	37128383	NA	TB	5.12
chr9	37000340	37008401	kataegis_59	chr9	37128384	37129092	NA	TB	8.96
chr9	37000340	37008401	kataegis_59	chr9	37129114	37134384	NA	TB	6.07
chr9	37000340	37008401	kataegis_59	chr9	37134385	37138280	NA	TB	8.73
chr9	37000340	37008401	kataegis_59	chr9	37144479	37146253	NA	TB	10.14
chr9	37000340	37008401	kataegis_59	chr9	37149092	37154421	NA	TB	7.01
chr9	37000340	37008401	kataegis_59	chr9	37185556	37187160	NA	TB	8.96
chr9	37000340	37008401	kataegis_59	chr9	37187161	37192896	NA	TB	9.48
chr9	37000340	37008401	kataegis_59	chr9	37192897	37193888	NA	TB	9.4
chr9	37000340	37008401	kataegis_59	chr9	37193889	37194582	NA	TB	11.31
chr9	37000340	37008401	kataegis_59	chr9	37194583	37196748	NA	TB	12.85
chr9	37000340	37008401	kataegis_59	chr9	37196749	37198209	NA	TB	9.26
chr9	37000340	37008401	kataegis_59	chr9	37198210	37207264	NA	TB	8.24
chr9	37000340	37008401	kataegis_59	chr9	37210053	37211575	NA	TB	11.33
chr9	37000340	37008401	kataegis_59	chr9	37211576	37214145	NA	TB	7.6
chr9	37000340	37008401	kataegis_59	chr9	37222265	37226590	NA	TB	7.08
chr9	37000340	37008401	kataegis_59	chr9	37229898	37231679	NA	TB	7.37
chr9	37000340	37008401	kataegis_59	chr9	37231680	37233231	NA	TB	10.52
chr9	37000340	37008401	kataegis_59	chr9	37233232	37234760	NA	TB	10.23
chr9	37000340	37008401	kataegis_59	chr9	37234761	37239856	NA	TB	6.42
chr9	37000340	37008401	kataegis_59	chr9	37239857	37241522	NA	TB	7.36
chr9	37000340	37008401	kataegis_59	chr9	37241523	37242808	NA	TB	10.99
chr9	37000340	37008401	kataegis_59	chr9	37242809	37248887	NA	TB	6.42
chr9	37000340	37008401	kataegis_59	chr9	37248888	37250839	NA	TB	12.13
chr9	37000340	37008401	kataegis_59	chr9	37250840	37257191	NA	TB	5.39
chr9	37000340	37008401	kataegis_59	chr9	37257192	37258065	NA	TB	9.79
chr9	37000340	37008401	kataegis_59	chr9	37258066	37259211	NA	TB	12.41
chr9	37000340	37008401	kataegis_59	chr9	37259212	37259648	NA	TB	9.54
chr9	37000340	37008401	kataegis_59	chr9	37259649	37260565	NA	TB	10.43
chr9	37000340	37008401	kataegis_59	chr9	37260566	37264931	NA	TB	10
chr9	37000340	37008401	kataegis_59	chr9	37264932	37270266	NA	TB	8.61
chr9	37000340	37008401	kataegis_59	chr9	37270267	37277262	NA	TB	7.64
chr9	37000340	37008401	kataegis_59	chr9	37277263	37280493	NA	TB	13.84
chr9	37000340	37008401	kataegis_59	chr9	37280494	37281720	NA	TB	10
chr9	37000340	37008401	kataegis_59	chr9	37281721	37282050	NA	TB	11.61
[truncated: 6,669 more rows]
